# Supplementary material for: Identification of a deep-branching lineage of algae using environmental plastid genomes
Source: Nat Commun. 2025 Dec 14;17:662. doi: 10.1038/s41467-025-67401-4 (PMC12816646; doi:10.1038/s41467-025-67401-4)
Supplement: Supplementary file 4 — Supplementary Dataset 2 [file 41467_2025_67401_MOESM4_ESM.xlsx]

## Sheet: Sheet1
	Supplementary Data 2. Support for alternative placement of leptophytes under different models with corresponding p-values for the Bonferroni corrected chi-squared test and the approximately unbiased (AU) test.
	P-values from the chi-squared test are derived from a one-sided likelihood-ratio test comparing each topology to the best-scoring topology, with and without Bonferroni correction applied.
	deltaL : logL difference from the maximal logL in the set.
	LRS : Likelihood ratio statistic, calculated as 2 * deltaL
	df : degrees of freedom for chi-squared test, defined as the number of branches that have been collapsed (that is, 0 in length) in the consensus tree representing the topology in consideration and the highest scoring topology.
	p-AU : p-value of approximately unbiased (AU) test.
		GTR+CAT-PMSF
	Topology	Log likelihood	deltaL	LRS	highest logL topology	df	p-value (chi-squared test)	Bonferroni corrected p-value	p-AU
	HC-sister, complex plastids monophyletic	-931909	0	0	lepto-sister-h-c_complex-mono	0	1	1	0.838
	H-sister, complex plastids monophyletic	-931920	10.838	21.676	lepto-sister-h-c_complex-mono	2	1.96389e-05	0.000176736	0.126
	C-sister, complex plastids monophyletic	-931925	15.59	31.18	lepto-sister-h-c_complex-mono	1	2.35177e-08	7.0553e-08	0.00297
	HC-sister, complex plastids non-monophyletic	-931915	6.106	12.212	lepto-sister-h-c_complex-mono	3	0.00669112	0.165788	0.318
	H-sister, complex plastids non-monophyletic	-931930	20.37	40.74	lepto-sister-h-c_complex-mono	4	3.04247e-08	2.4644e-06	0.0312
	C-sister, complex plastids non-monophyletic	-931935	25.865	51.73	lepto-sister-h-c_complex-mono	4	1.57094e-10	1.27246e-08	0.000532
		LG+MEOW80+G
	Topology	Log likelihood	deltaL	LRS	highest logL topology	df	p-value (chi-squared test)	Bonferroni corrected p-value	p-AU
	HC-sister, complex plastids monophyletic	-1.05627e+06	0	0	lepto-sister-h-c_complex-mono	0	1	1	0.58
	H-sister, complex plastids monophyletic	-1.05627e+06	3.679	7.358	lepto-sister-h-c_complex-mono	2	0.0252482	0.205587	0.494
	C-sister, complex plastids monophyletic	-1.05627e+06	1.937	3.874	lepto-sister-h-c_complex-mono	1	0.0490395	0.140022	0.402
	HC-sister, complex plastids non-monophyletic	-1.05627e+06	1.311	2.622	lepto-sister-h-c_complex-mono	3	0.453646	1	0.569
	H-sister, complex plastids non-monophyletic	-1.05628e+06	10.73	21.46	lepto-sister-h-c_complex-mono	4	0.000256636	0.0205756	0.235
	C-sister, complex plastids non-monophyletic	-1.05629e+06	20.092	40.184	lepto-sister-h-c_complex-mono	4	3.96527e-08	3.21187e-06	0.149
		LG+MEOW+GHOST(8 classes)
	Topology	Log likelihood	deltaL	LRS	highest logL topology	df	p-value (chi-squared test)	Bonferroni corrected p-value	p-AU
	HC-sister, complex plastids monophyletic	-1.04546e+06	0	0	lepto-sister-h-c_complex-mono	0	1	1	0.503
	H-sister, complex plastids monophyletic	-1.04546e+06	5.382	10.764	lepto-sister-h-c_complex-mono	2	0.00459862	0.0406343	0.62
	C-sister, complex plastids monophyletic	-1.04546e+06	4.456	8.912	lepto-sister-h-c_complex-mono	1	0.00283303	0.00847503	0.504
	HC-sister, complex plastids non-monophyletic	-1.04547e+06	7.851	15.702	lepto-sister-h-c_complex-mono	3	0.00130518	0.0346485	0.402
	H-sister, complex plastids non-monophyletic	-1.04548e+06	19.904	39.808	lepto-sister-h-c_complex-mono	4	4.74277e-08	3.84164e-06	0.216
	C-sister, complex plastids non-monophyletic	-1.04548e+06	23.683	47.366	lepto-sister-h-c_complex-mono	4	1.27939e-09	1.0363e-07	0.135
		LG+MEOW80+G+GFMIX
	Topology	Log likelihood	deltaL	LRS	highest logL topology	df	p-value (chi-squared test)	Bonferroni corrected p-value	p-AU
	HC-sister, complex plastids monophyletic	-1.05562e+06	34.3758	68.7516	lepto-sister-h_complex-mono	2	1.22124e-15	1.09912e-14	NA
	H-sister, complex plastids monophyletic	-1.05559e+06	0	0	lepto-sister-h_complex-mono	0	1	1	NA
	C-sister, complex plastids monophyletic	-1.0556e+06	15.876	31.7519	lepto-sister-h_complex-mono	2	1.27397e-07	1.14657e-06	NA
	HC-sister, complex plastids non-monophyletic	-1.05561e+06	21.7889	43.5779	lepto-sister-h_complex-mono	3	1.61146e-08	4.35095e-07	NA
	H-sister, complex plastids non-monophyletic	-1.05562e+06	31.8032	63.6065	lepto-sister-h_complex-mono	2	1.54321e-14	1.38889e-13	NA
	C-sister, complex plastids non-monophyletic	-1.05565e+06	64.9925	129.985	lepto-sister-h_complex-mono	3	0	0	NA
		LG+MEOW80+G (stationary trimming)
	Topology	Log likelihood	deltaL	LRS	highest logL topology	df	p-value (chi-squared test)	Bonferroni corrected p-value	p-AU
	HC-sister, complex plastids monophyletic	-592787	0	0	lepto-sister-h-c_complex-mono	0	1	1	0.709
	H-sister, complex plastids monophyletic	-592793	6.074	12.148	lepto-sister-h-c_complex-mono	2	0.00230195	0.0205278	0.351
	C-sister, complex plastids monophyletic	-592795	7.926	15.852	lepto-sister-h-c_complex-mono	1	6.84941e-05	0.000205468	0.473
	HC-sister, complex plastids non-monophyletic	-592794	7.248	14.496	lepto-sister-h-c_complex-mono	3	0.00230217	0.0603335	0.49
	H-sister, complex plastids non-monophyletic	-592802	14.746	29.492	lepto-sister-h-c_complex-mono	4	6.2096e-06	0.000502853	0.214
	C-sister, complex plastids non-monophyletic	-592806	19.3	38.6	lepto-sister-h-c_complex-mono	4	8.42583e-08	6.8249e-06	0.197
