# Supplementary material for: Identification of a deep-branching lineage of algae using environmental plastid genomes
Source: Nat Commun. 2025 Dec 14;17:662. doi: 10.1038/s41467-025-67401-4 (PMC12816646; doi:10.1038/s41467-025-67401-4)
Supplement: Supplementary file 7 — Supplementary Dataset 5 [file 41467_2025_67401_MOESM7_ESM.xlsx]

## Sheet: caption
	Supplementary Data 5.	Hierarchical orthogroups (HOGs) identified by OrthoFinder used to generate Fig. 2 in the main text. HOGs were manually checked by inspecting gene annotations, single-gene trees, and performing BLAST and InterProScan searches.

## Sheet: N0
HOG	OG	Gene Tree Parent Clade	No_of_species	Gene	Synonym/Homolog	Note	Chlorophyta_Cymbomonas_tetramitiformis_NC_030169	Chlorophyta_Micromonas_commoda_NC_012575	Chlorophyta_Tetradesmus_obliquus_NC_008101	Cryptophyta_Chroomonas_mesostigmatica_KY860574	Cryptophyta_Cryptomonas_curvata_NC_035720	Cryptophyta_Guillardia_theta_NC_000926	Cryptophyta_Rhodomonas_salina_NC_009573	Cryptophyta_Teleaulax_amphioxeia_NC_027589	Cryptophyta_sp_CCMP2293_MK798155	Glaucophyta_Cyanophora_biloba_NC_038216	Glaucophyta_Cyanophora_paradoxa_NC_001675	Glaucophyta_Cyanoptyche_gloeocystis_MF167427	Glaucophyta_Glaucocystis_sp_BBH_MF167424	Haptophyta_Diacronema_lutheri_NC_020371	Haptophyta_Isochrysis_galbana_NC_049168	Haptophyta_NIES_3900_LC564893	Haptophyta_Phaeocystis_globosa_MT471323	Lepto_01_TARA_B110000977_METAG-scaffold_147	Ochrophyta_Actinocyclus_subtilis_NC_038000	Ochrophyta_Asterionella_formosa_KC509519	Ochrophyta_Aureococcus_anophagefferens_NC_012898	Ochrophyta_Chaetoceros_laevisporus_MW845779	Ochrophyta_Chaetoceros_socialis_MW845776	Ochrophyta_Characiopsis_acuta_NC_040294	Ochrophyta_Coscinodiscus_wailesii_MW561224	Ochrophyta_Cylindrotheca_closterium_KC509522	Ochrophyta_Dictyocha_speculum_NC_043929	Ochrophyta_Dictyopteris_divaricata_NC_036804	Ochrophyta_Eucampia_zodiacus_NC_057645	Ochrophyta_Eunotia_naegelii_KF733443	Ochrophyta_Eunotogramma_sp_MG755797	Ochrophyta_Fistulifera_solaris_NC_015403	Ochrophyta_Fragilariopsis_cylindrus_NC_045244	Ochrophyta_Fucus_vesiculosus_NC_016735	Ochrophyta_Guinardia_striata_NC_037998	Ochrophyta_Leptocylindrus_danicus_NC_024084	Ochrophyta_Navicula_veneta_NC_056794	Ochrophyta_Nitzschia_palea_AP018511	Ochrophyta_Nitzschia_supralitorea_NC_056787	Ochrophyta_Ochromonas_sp_CCMP1393_KJ877675	Ochrophyta_Proboscia_sp_MG755791	Ochrophyta_Psammodictyon_constrictum_NC_061048	Ochrophyta_Pseudo-nitzschia_americana_NC_058782
N0.HOG0000000	OG0000000	n1	69	psaB			gene=psaB;accession=NC_030169;protein=YP_009252762.1	gene=psaB;accession=NC_012575;contig=C_0	gene=psaB;accession=NC_008101;protein=YP_635999.1	gene=psaB;accession=KY860574;protein=ASV47606.1	gene=psaB;accession=NC_035720;protein=YP_009420317.1	gene=psaB;accession=NC_000926;protein=NP_050764.1	gene=psaB;accession=NC_009573;protein=YP_001293575.1	gene=psaB;accession=NC_027589;protein=YP_009159253.1	gene=psaB;accession=MK798155;protein=QQP22420.1	gene=psaB;accession=NC_038216;protein=YP_009504652.1	gene=psaB;accession=NC_001675;protein=NP_043151.1	gene=psaB;accession=MF167427;protein=ASQ40318.1	gene=psaB;accession=MF167424;protein=ASQ39801.1	gene=psaB;accession=NC_020371;protein=YP_007476323.1	gene=psaB;accession=NC_049168;protein=YP_009873546.1	gene=psaB;accession=LC564893;protein=BCG67748.1	gene=psaB;accession=MT471323;protein=QRN72664.1	gene=psaB;mag=TARA_B110000977_METAG-scaffold_147;contig=C_0	gene=psaB;accession=NC_038000;protein=YP_009496479.1	gene=psaB;accession=KC509519;protein=AGH28128.1	gene=psaB;accession=NC_012898;protein=YP_003002087.1	gene=psaB;accession=MW845779;protein=QXM17917.1	gene=psaB;accession=MW845776;protein=QXM17522.1	gene=psaB;accession=NC_040294;protein=YP_009550419.1	gene=psaB;accession=MW561224;protein=QTI82823.1	gene=psaB;accession=KC509522;protein=AGH28685.1	gene=psaB;accession=NC_043929;protein=YP_009677047.1	gene=psaB;accession=NC_036804;protein=YP_009455811.1	gene=psaB;accession=NC_057645;protein=YP_010172827.1	gene=psaB;accession=KF733443;protein=AHI51116.1	gene=psaB;accession=MG755797;protein=AWT38952.1	gene=psaB;accession=NC_015403;protein=YP_004376658.1	gene=psaB;accession=NC_045244;protein=YP_009711876.1, gene=psaB;accession=NC_045244;protein=YP_009711933.1	gene=psaB;accession=NC_016735;protein=YP_005090065.1	gene=psaB;accession=NC_037998;protein=YP_009496207.1	gene=psaB;accession=NC_024084;protein=YP_009029339.1	gene=psaB;accession=NC_056794;protein=YP_010134185.1	gene=psaB;accession=AP018511;protein=BBC77773.1	gene=psaB;accession=NC_056787;protein=YP_010133637.1	gene=psaB;accession=KJ877675;protein=AIM52748.1	gene=psaB;accession=MG755791;protein=AWT38096.1	gene=psaB;accession=NC_061048;protein=YP_010283219.1	gene=psaB;accession=NC_058782;protein=YP_010207995.1
N0.HOG0000001	OG0000000	n71	69	psaA			gene=psaA;accession=NC_030169;protein=YP_009252763.1	gene=psaA;accession=NC_012575;contig=C_0	gene=psaA;accession=NC_008101;protein=YP_635941.1	gene=psaA;accession=KY860574;protein=ASV47605.1	gene=psaA;accession=NC_035720;protein=YP_009420318.1	gene=psaA;accession=NC_000926;protein=NP_050765.1	gene=psaA;accession=NC_009573;protein=YP_001293576.1	gene=psaA;accession=NC_027589;protein=YP_009159254.1	gene=psaA;accession=MK798155;protein=QQP22422.1	gene=psaA;accession=NC_038216;protein=YP_009504651.1	gene=psaA;accession=NC_001675;protein=NP_043150.1	gene=psaA;accession=MF167427;protein=ASQ40319.1	gene=psaA;accession=MF167424;protein=ASQ39800.1	gene=psaA;accession=NC_020371;protein=YP_007476322.1	gene=psaA;accession=NC_049168;protein=YP_009873545.1	gene=psaA;accession=LC564893;protein=BCG67749.1	gene=psaA;accession=MT471323;protein=QRN72663.1	gene=psaA;mag=TARA_B110000977_METAG-scaffold_147;contig=C_0	gene=psaA;accession=NC_038000;protein=YP_009496478.1	gene=psaA;accession=KC509519;protein=AGH28127.1	gene=psaA;accession=NC_012898;protein=YP_003002086.1	gene=psaA;accession=MW845779;protein=QXM17916.1	gene=psaA;accession=MW845776;protein=QXM17521.1	gene=psaA;accession=NC_040294;protein=YP_009550418.1	gene=psaA;accession=MW561224;protein=QTI82822.1	gene=psaA;accession=KC509522;protein=AGH28538.1	gene=psaA;accession=NC_043929;protein=YP_009677045.1	gene=psaA;accession=NC_036804;protein=YP_009455812.1	gene=psaA;accession=NC_057645;protein=YP_010172826.1	gene=psaA;accession=KF733443;protein=AHI51115.1	gene=psaA;accession=MG755797;protein=AWT38951.1	gene=psaA;accession=NC_015403;protein=YP_004376659.1	gene=psaA;accession=NC_045244;protein=YP_009711932.1, gene=psaA;accession=NC_045244;protein=YP_009711877.1	gene=psaA;accession=NC_016735;protein=YP_005090064.1	gene=psaA;accession=NC_037998;protein=YP_009496206.1	gene=psaA;accession=NC_024084;protein=YP_009029338.1	gene=psaA;accession=NC_056794;protein=YP_010134186.1	gene=psaA;accession=AP018511;protein=BBC77774.1	gene=psaA;accession=NC_056787;protein=YP_010133636.1	gene=psaA;accession=KJ877675;protein=AIM52747.1	gene=psaA;accession=MG755791;protein=AWT38095.1	gene=psaA;accession=NC_061048;protein=YP_010283218.1	gene=psaA;accession=NC_058782;protein=YP_010207994.1
N0.HOG0000002	OG0000001	n0	68	psbA			gene=psbA;accession=NC_030169;protein=YP_009252803.1	gene=psbA;accession=NC_012575;contig=C_0, gene=psbA;accession=NC_012575;contig=C_0	gene=psbA;accession=NC_008101;protein=YP_635976.1	gene=psbA;accession=KY860574;protein=ASV47522.1	gene=psbA;accession=NC_035720;protein=YP_009420254.1	gene=psbA;accession=NC_000926;protein=NP_050699.1	gene=psbA;accession=NC_009573;protein=YP_001293511.1	gene=psbA;accession=NC_027589;protein=YP_009159189.1	gene=psbA;accession=MK798155;protein=QQP22339.1	gene=psbA;accession=NC_038216;protein=YP_009504742.1	gene=psbA;accession=NC_001675;protein=NP_043238.1	gene=psbA;accession=MF167427;protein=ASQ40316.1, gene=psbA;accession=MF167427;protein=ASQ40326.1	gene=psbA;accession=MF167424;protein=ASQ39819.1, gene=psbA;accession=MF167424;protein=ASQ39818.1	gene=psbA;accession=NC_020371;protein=YP_007476321.1	gene=psbA;accession=NC_049168;protein=YP_009873586.1	gene=psbA;accession=LC564893;protein=BCG67689.1	gene=psbA;accession=MT471323;protein=QRN72632.1	gene=psbA;mag=TARA_B110000977_METAG-scaffold_147;contig=C_0	gene=psbA;accession=NC_038000;protein=YP_009496555.1, gene=psbA;accession=NC_038000;protein=YP_009496608.1	gene=psbA;accession=KC509519;protein=AGH28212.1	gene=psbA;accession=NC_012898;protein=YP_003002124.1	gene=psbA;accession=MW845779;protein=QXM17892.1	gene=psbA;accession=MW845776;protein=QXM17498.1	gene=psbA;accession=NC_040294;protein=YP_009550385.1	gene=psbA;accession=MW561224;protein=QTI82814.1, gene=psbA;accession=MW561224;protein=QTI82760.1	gene=psbA;accession=KC509522;protein=AGH28668.1	gene=psbA;accession=NC_043929;protein=YP_009677019.1	gene=psbA;accession=NC_036804;protein=YP_009455807.1	gene=psbA;accession=NC_057645;protein=YP_010172815.1	gene=psbA;accession=KF733443;protein=AHI51262.1, gene=psbA;accession=KF733443;protein=AHI51206.1	gene=psbA;accession=MG755797;protein=AWT38994.1, gene=psbA;accession=MG755797;protein=AWT39047.1	gene=psbA;accession=NC_015403;protein=YP_004376645.1		gene=psbA;accession=NC_016735;protein=YP_005090069.1	gene=psbA;accession=NC_037998;protein=YP_009496335.1, gene=psbA;accession=NC_037998;protein=YP_009496274.1	gene=psbA;accession=NC_024084;protein=YP_009029414.1	gene=psbA;accession=NC_056794;protein=YP_010134268.1	gene=psbA;accession=AP018511;protein=BBC77887.1	gene=psbA;accession=NC_056787;protein=YP_010133695.1	gene=psbA;accession=KJ877675;protein=AIM52739.1, gene=psbA;accession=KJ877675;protein=AIM52827.1	gene=psbA;accession=MG755791;protein=AWT38212.1	gene=psbA;accession=NC_061048;protein=YP_010283329.1	gene=psbA;accession=NC_058782;protein=YP_010208047.1
N0.HOG0000003	OG0000002	n0	68	psaC			gene=psaC;accession=NC_030169;protein=YP_009252804.1	gene=psaC;accession=NC_012575;contig=C_0	gene=psaC;accession=NC_008101;protein=YP_635963.1	gene=psaC;accession=KY860574;protein=ASV47527.1	gene=psaC;accession=NC_035720;protein=YP_009420250.1	gene=psaC;accession=NC_000926;protein=NP_050694.1	gene=psaC;accession=NC_009573;protein=YP_001293507.1	gene=psaC;accession=NC_027589;protein=YP_009159185.1	gene=psaC;accession=MK798155;protein=QQP22338.1	gene=psaC;accession=NC_038216;protein=YP_009504623.1	gene=psaC;accession=NC_001675;protein=NP_043270.1	gene=psaC;accession=MF167427;protein=ASQ40303.1	gene=psaC;accession=MF167424;protein=ASQ39903.1	gene=psaC;accession=NC_020371;protein=YP_007476225.1	gene=psaC;accession=NC_049168;protein=YP_009873563.1	gene=psaC;accession=LC564893;protein=BCG67693.1	gene=psaC;accession=MT471323;protein=QRN72679.1	gene=psaC;mag=TARA_B110000977_METAG-scaffold_147;contig=C_0	gene=psaC;accession=NC_038000;protein=YP_009496607.1	gene=psaC;accession=KC509519;protein=AGH28255.1, gene=psaC;accession=KC509519;protein=AGH28203.1	gene=psaC;accession=NC_012898;protein=YP_003002112.1	gene=psaC;accession=MW845779;protein=QXM17891.1	gene=psaC;accession=MW845776;protein=QXM17497.1	gene=psaC;accession=NC_040294;protein=YP_009550414.1, gene=psaC;accession=NC_040294;protein=YP_009550344.1	gene=psaC;accession=MW561224;protein=QTI82812.1	gene=psaC;accession=KC509522;protein=AGH28677.1	gene=psaC;accession=NC_043929;protein=YP_009677101.1	gene=psaC;accession=NC_036804;protein=YP_009455806.1	gene=psaC;accession=NC_057645;protein=YP_010172772.1	gene=psaC;accession=KF733443;protein=AHI51252.1	gene=psaC;accession=MG755797;protein=AWT39044.1	gene=psaC;accession=NC_015403;protein=YP_004376601.1	gene=psaC;accession=NC_045244;protein=YP_009711935.1	gene=psaC;accession=NC_016735;protein=YP_005090070.1	gene=psaC;accession=NC_037998;protein=YP_009496283.1	gene=psaC;accession=NC_024084;protein=YP_009029362.1, gene=psaC;accession=NC_024084;protein=YP_009029415.1	gene=psaC;accession=NC_056794;protein=YP_010134311.1	gene=psaC;accession=AP018511;protein=BBC77896.1	gene=psaC;accession=NC_056787;protein=YP_010133705.1	gene=psaC;accession=KJ877675;protein=AIM52828.1, gene=psaC;accession=KJ877675;protein=AIM52800.1		gene=psaC;accession=NC_061048;protein=YP_010283327.1	gene=psaC;accession=NC_058782;protein=YP_010208029.1
N0.HOG0000004	OG0000003	n0	69	rpl20			gene=rpl20;accession=NC_030169;protein=YP_009252761.1	gene=rpl20;accession=NC_012575;contig=C_0	gene=rpl20;accession=NC_008101;protein=YP_635975.1	gene=rpl20;accession=KY860574;protein=ASV47619.1	gene=rpl20;accession=NC_035720;protein=YP_009420305.1	gene=rpl20;accession=NC_000926;protein=NP_050752.1	gene=rpl20;accession=NC_009573;protein=YP_001293563.1	gene=rpl20;accession=NC_027589;protein=YP_009159241.1	gene=rpl20;accession=MK798155;protein=QQP22392.1	gene=rpl20;accession=NC_038216;protein=YP_009504664.1	gene=rpl20;accession=NC_001675;protein=NP_043162.1	gene=rpl20;accession=MF167427;protein=ASQ40368.1	gene=rpl20;accession=MF167424;protein=ASQ39893.1	gene=rpl20;accession=NC_020371;protein=YP_007476291.1	gene=rpl20;accession=NC_049168;protein=YP_009873600.1	gene=rpl20;accession=LC564893;protein=BCG67747.1	gene=rpl20;accession=MT471323;protein=QRN72611.1	gene=rpl20;mag=TARA_B110000977_METAG-scaffold_147;contig=C_0	gene=rpl20;accession=NC_038000;protein=YP_009496551.1, gene=rpl20;accession=NC_038000;protein=YP_009496612.1	gene=rpl20;accession=KC509519;protein=AGH28198.1	gene=rpl20;accession=NC_012898;protein=YP_003002024.1	gene=rpl20;accession=MW845779;protein=QXM17844.1	gene=rpl20;accession=MW845776;protein=QXM17451.1	gene=rpl20;accession=NC_040294;protein=YP_009550410.1	gene=rpl20;accession=MW561224;protein=QTI82818.1, gene=rpl20;accession=MW561224;protein=QTI82756.1	gene=rpl20;accession=KC509522;protein=AGH28619.1	gene=rpl20;accession=NC_043929;protein=YP_009677048.1	gene=rpl20;accession=NC_036804;protein=YP_009455787.1	gene=rpl20;accession=NC_057645;protein=YP_010172767.1	gene=rpl20;accession=KF733443;protein=AHI51192.1	gene=rpl20;accession=MG755797;protein=AWT38918.1	gene=rpl20;accession=NC_015403;protein=YP_004376594.1	gene=rpl20;accession=NC_045244;protein=YP_009711890.1	gene=rpl20;accession=NC_016735;protein=YP_005090059.1	gene=rpl20;accession=NC_037998;protein=YP_009496279.1, gene=rpl20;accession=NC_037998;protein=YP_009496340.1	gene=rpl20;accession=NC_024084;protein=YP_009029298.1	gene=rpl20;accession=NC_056794;protein=YP_010134182.1	gene=rpl20;accession=AP018511;protein=BBC77845.1	gene=rpl20;accession=NC_056787;protein=YP_010133639.1	gene=rpl20;accession=KJ877675;protein=AIM52751.1	gene=rpl20;accession=MG755791;protein=AWT38115.1	gene=rpl20;accession=NC_061048;protein=YP_010283258.1	gene=rpl20;accession=NC_058782;protein=YP_010208092.1
N0.HOG0000005	OG0000004	n0	68	ccsA		ccsA of Thaumatella adunca mislabelled as ccs1	gene=ccsA;accession=NC_030169;protein=YP_009252811.1		gene=ccsA;accession=NC_008101;protein=YP_635998.1	gene=ccsA;accession=KY860574;protein=ASV47525.1	gene=ccsA;accession=NC_035720;protein=YP_009420252.1	gene=ccsA;accession=NC_000926;protein=NP_050696.1	gene=ccsA;accession=NC_009573;protein=YP_001293509.1	gene=ccsA;accession=NC_027589;protein=YP_009159187.1	gene=ccsA;accession=MK798155;protein=QQP22449.1	gene=ccsA;accession=NC_038216;protein=YP_009504620.1	gene=ccsA;accession=NC_001675;protein=NP_043267.1	gene=ccsA;accession=MF167427;protein=ASQ40425.1	gene=ccsA;accession=MF167424;protein=ASQ39822.1	gene=ccsA;accession=NC_020371;protein=YP_007476250.1	gene=ccsA;accession=NC_049168;protein=YP_009873624.1	gene=ccsA;accession=LC564893;protein=BCG67697.1	gene=ccsA;accession=MT471323;protein=QRN72681.1	gene=ccsA;mag=TARA_B110000977_METAG-scaffold_147;contig=C_0	gene=ccsA;accession=NC_038000;protein=YP_009496606.1	gene=ccsA;accession=KC509519;protein=AGH28251.1	gene=ccsA;accession=NC_012898;protein=YP_003002111.1	gene=ccsA;accession=MW845779;protein=QXM17890.1	gene=ccsA;accession=MW845776;protein=QXM17496.1	gene=ccsA;accession=NC_040294;protein=YP_009550358.1	gene=ccsA;accession=MW561224;protein=QTI82811.1	gene=ccsA;accession=KC509522;protein=AGH28679.1	gene=ccsA;accession=NC_043929;protein=YP_009677102.1	gene=ccsA;accession=NC_036804;protein=YP_009455792.1	gene=ccsA;accession=NC_057645;protein=YP_010172773.1	gene=ccsA;accession=KF733443;protein=AHI51251.1	gene=ccsA;accession=MG755797;protein=AWT39007.1	gene=ccsA;accession=NC_015403;protein=YP_004376603.1	gene=ccsA;accession=NC_045244;protein=YP_009711970.1	gene=ccsA;accession=NC_016735;protein=YP_005090084.1	gene=ccsA;accession=NC_037998;protein=YP_009496284.1	gene=ccsA;accession=NC_024084;protein=YP_009029363.1	gene=ccsA;accession=NC_056794;protein=YP_010134312.1	gene=ccsA;accession=AP018511;protein=BBC77900.1	gene=ccsA;accession=NC_056787;protein=YP_010133713.1	gene=ccsA;accession=KJ877675;protein=AIM52738.1, gene=ccsA;accession=KJ877675;protein=AIM52817.1	gene=ccsA;accession=MG755791;protein=AWT38176.1	gene=ccsA;accession=NC_061048;protein=YP_010283279.1	gene=ccsA;accession=NC_058782;protein=YP_010208035.1
N0.HOG0000006	OG0000005	n0	64	rpl21						gene=rpl21;accession=KY860574;protein=ASV47541.1	gene=rpl21;accession=NC_035720;protein=YP_009420235.1	gene=rpl21;accession=NC_000926;protein=NP_050680.1	gene=rpl21;accession=NC_009573;protein=YP_001293494.1	gene=rpl21;accession=NC_027589;protein=YP_009159172.1	gene=rpl21;accession=MK798155;protein=QQP22319.1	gene=rpl21;accession=NC_038216;protein=YP_009504639.1	gene=rpl21;accession=NC_001675;protein=NP_043287.1	gene=rpl21;accession=MF167427;protein=ASQ40310.1, gene=rpl21;accession=MF167427;protein=ASQ40332.1	gene=rpl21;accession=MF167424;protein=ASQ39896.1, gene=rpl21;accession=MF167424;protein=ASQ39898.1	gene=rpl21;accession=NC_020371;protein=YP_007476279.1	gene=rpl21;accession=NC_049168;protein=YP_009873599.1	gene=rpl21;accession=LC564893;protein=BCG67765.1	gene=rpl21;accession=MT471323;protein=QRN72612.1	gene=rpl21;mag=TARA_B110000977_METAG-scaffold_147;contig=C_0	gene=rpl21;accession=NC_038000;protein=YP_009496561.1	gene=rpl21;accession=KC509519;protein=AGH28206.1	gene=rpl21;accession=NC_012898;protein=YP_003002109.1	gene=rpl21;accession=MW845779;protein=QXM17898.1	gene=rpl21;accession=MW845776;protein=QXM17504.1	gene=rpl21;accession=NC_040294;protein=YP_009550349.1	gene=rpl21;accession=MW561224;protein=QTI82766.1	gene=rpl21;accession=KC509522;protein=AGH28674.1	gene=rpl21;accession=NC_043929;protein=YP_009677070.1	gene=rpl21;accession=NC_036804;protein=YP_009455746.1, gene=rpl21;accession=NC_036804;protein=YP_009455825.1	gene=rpl21;accession=NC_057645;protein=YP_010172821.1	gene=rpl21;accession=KF733443;protein=AHI51268.1, gene=rpl21;accession=KF733443;protein=AHI51200.1	gene=rpl21;accession=MG755797;protein=AWT39053.1, gene=rpl21;accession=MG755797;protein=AWT39000.1	gene=rpl21;accession=NC_015403;protein=YP_004376651.1		gene=rpl21;accession=NC_016735;protein=YP_005090156.1	gene=rpl21;accession=NC_037998;protein=YP_009496329.1	gene=rpl21;accession=NC_024084;protein=YP_009029368.1	gene=rpl21;accession=NC_056794;protein=YP_010134262.1	gene=rpl21;accession=AP018511;protein=BBC77893.1	gene=rpl21;accession=NC_056787;protein=YP_010133701.1	gene=rpl21;accession=KJ877675;protein=AIM52823.1, gene=rpl21;accession=KJ877675;protein=AIM52743.1	gene=rpl21;accession=MG755791;protein=AWT38206.1	gene=rpl21;accession=NC_061048;protein=YP_010283335.1	gene=rpl21;accession=NC_058782;protein=YP_010208041.1
N0.HOG0000007	OG0000006	n0	62	psbY	ycf32	ORF36 corresponds to psbY				gene=psbY;accession=KY860574;protein=ASV47537.1	gene=psbY;accession=NC_035720;protein=YP_009420238.1	gene=psbY;accession=NC_000926;protein=NP_050684.1	gene=psbY;accession=NC_009573;protein=YP_001293497.1	gene=psbY;accession=NC_027589;protein=YP_009159175.1	gene=psbY;accession=MK798155;protein=QQP22336.1	gene=ycf32;accession=NC_038216;protein=YP_009504635.1	gene=ycf32;accession=NC_001675;protein=NP_043283.1		gene=psbY;accession=MF167424;protein=ASQ39940.1	gene=psbY;accession=NC_020371;protein=YP_007476289.1	gene=ORF36;accession=NC_049168;protein=YP_009873602.1	gene=psbY;accession=LC564893;protein=BCG67686.1	gene=psbY;accession=MT471323;protein=QRN72687.1	gene=psbY;mag=TARA_B110000977_METAG-scaffold_147;contig=C_0	gene=psbY;accession=NC_038000;protein=YP_009496564.1	gene=psbY;accession=KC509519;protein=AGH28202.1, gene=psbY;accession=KC509519;protein=AGH28256.1		gene=psbY;accession=MW845779;protein=QXM17848.1, gene=psbY;accession=MW845779;protein=QXM17901.1	gene=psbY;accession=MW845776;protein=QXM17507.1, gene=psbY;accession=MW845776;protein=QXM17454.1	gene=psbY;accession=NC_040294;protein=YP_009550362.1	gene=psbY;accession=MW561224;protein=QTI82769.1	gene=psbY;accession=KC509522;protein=AGH28678.1	gene=psbY;accession=NC_043929;protein=YP_009677104.1	gene=psbY;accession=NC_036804;protein=YP_009455824.1	gene=psbY;accession=NC_057645;protein=YP_010172824.1, gene=psbY;accession=NC_057645;protein=YP_010172771.1	gene=psbY;accession=KF733443;protein=AHI51271.1, gene=psbY;accession=KF733443;protein=AHI51197.1	gene=psbY;accession=MG755797;protein=AWT38993.1, gene=psbY;accession=MG755797;protein=AWT39046.1	gene=psbY;accession=NC_015403;protein=YP_004376600.1		gene=psbY;accession=NC_016735;protein=YP_005090086.1	gene=psbY;accession=NC_037998;protein=YP_009496326.1	gene=psbY;accession=NC_024084;protein=YP_009029409.1	gene=psbY;accession=NC_056794;protein=YP_010134310.1	gene=psbY;accession=AP018511;protein=BBC77897.1	gene=psbY;accession=NC_056787;protein=YP_010133704.1	gene=psbY;accession=KJ877675;protein=AIM52744.1	gene=psbY;accession=MG755791;protein=AWT38174.1	gene=psbY;accession=NC_061048;protein=YP_010283326.1	gene=psbY;accession=NC_058782;protein=YP_010208028.1
N0.HOG0000008	OG0000007	n0	69	rps4			gene=rps4;accession=NC_030169;protein=YP_009252772.1	gene=rps4;accession=NC_012575;contig=C_0	gene=rps4;accession=NC_008101;protein=YP_635989.1	gene=rps4;accession=KY860574;protein=ASV47667.1	gene=rps4;accession=NC_035720;protein=YP_009420258.1	gene=rps4;accession=NC_000926;protein=NP_050703.1	gene=rps4;accession=NC_009573;protein=YP_001293516.1	gene=rps4;accession=NC_027589;protein=YP_009159194.1	gene=rps4;accession=MK798155;protein=QQP22332.1	gene=rps4b;accession=NC_038216;protein=YP_009504715.1	gene=rps4;accession=NC_001675;protein=NP_043212.1	gene=rps4;accession=MF167427;protein=ASQ40361.1	gene=rps4;accession=MF167424;protein=ASQ39850.1	gene=rps4;accession=NC_020371;protein=YP_007476246.1	gene=rps4;accession=NC_049168;protein=YP_009873574.1	gene=rps4;accession=LC564893;protein=BCG67761.1	gene=rps4;accession=MT471323;protein=QRN72705.1	gene=rps4;mag=TARA_B110000977_METAG-scaffold_147;contig=C_0	gene=rps4;accession=NC_038000;protein=YP_009496567.1	gene=rps4;accession=KC509519;protein=AGH28215.1	gene=rps4;accession=NC_012898;protein=YP_003002099.1	gene=rps4;accession=MW845779;protein=QXM17851.1	gene=rps4;accession=MW845776;protein=QXM17457.1	gene=rps4;accession=NC_040294;protein=YP_009550396.1	gene=rps4;accession=MW561224;protein=QTI82772.1	gene=rps4;accession=KC509522;protein=AGH28663.1	gene=rps4;accession=NC_043929;protein=YP_009677062.1	gene=rps4;accession=NC_036804;protein=YP_009455880.1	gene=rps4;accession=NC_057645;protein=YP_010172812.1	gene=rps4;accession=KF733443;protein=AHI51211.1, gene=rps4;accession=KF733443;protein=AHI51257.1	gene=rps4;accession=MG755797;protein=AWT39005.1	gene=rps4;accession=NC_015403;protein=YP_004376642.1	gene=rps4;accession=NC_045244;protein=YP_009711939.1	gene=rps4;accession=NC_016735;protein=YP_005090102.1	gene=rps4;accession=NC_037998;protein=YP_009496320.1	gene=rps4;accession=NC_024084;protein=YP_009029408.1	gene=rps4;accession=NC_056794;protein=YP_010134305.1	gene=rps4;accession=AP018511;protein=BBC77884.1	gene=rps4;accession=NC_056787;protein=YP_010133710.1	gene=rps4;accession=KJ877675;protein=AIM52761.1	gene=rps4;accession=MG755791;protein=AWT38168.1	gene=rps4;accession=NC_061048;protein=YP_010283319.1	gene=rps4;accession=NC_058782;protein=YP_010208033.1
N0.HOG0000009	OG0000008	n0	69	psbD			gene=psbD;accession=NC_030169;protein=YP_009252788.1	gene=psbD;accession=NC_012575;contig=C_0	gene=psbD;accession=NC_008101;protein=YP_635958.1	gene=psbD;accession=KY860574;protein=ASV47543.1	gene=psbD;accession=NC_035720;protein=YP_009420233.1	gene=psbD;accession=NC_000926;protein=NP_050678.1	gene=psbD;accession=NC_009573;protein=YP_001293492.1	gene=psbD;accession=NC_027589;protein=YP_009159170.1	gene=psbD;accession=MK798155;protein=QQP22323.1	gene=psbD;accession=NC_038216;protein=YP_009504603.1	gene=psbD;accession=NC_001675;protein=NP_043247.1	gene=psbD;accession=MF167427;protein=ASQ40325.1	gene=psbD;accession=MF167424;protein=ASQ39820.1	gene=psbD;accession=NC_020371;protein=YP_007476284.1	gene=psbD;accession=NC_049168;protein=YP_009873612.1	gene=psbD;accession=LC564893;protein=BCG67768.1	gene=psbD;accession=MT471323;protein=QRN72696.1	gene=psbD;mag=TARA_B110000977_METAG-scaffold_147;contig=C_0	gene=psbD;accession=NC_038000;protein=YP_009496497.1	gene=psbD;accession=KC509519;protein=AGH28177.1	gene=psbD;accession=NC_012898;protein=YP_003002045.1	gene=psbD;accession=MW845779;protein=QXM17935.1	gene=psbD;accession=MW845776;protein=QXM17540.1	gene=psbD;accession=NC_040294;protein=YP_009550330.1	gene=psbD;accession=MW561224;protein=QTI82841.1	gene=psbD;accession=KC509522;protein=AGH28599.1	gene=psbD;accession=NC_043929;protein=YP_009677050.1	gene=psbD;accession=NC_036804;protein=YP_009455874.1	gene=psbD;accession=NC_057645;protein=YP_010172854.1	gene=psbD;accession=KF733443;protein=AHI51134.1	gene=psbD;accession=MG755797;protein=AWT38988.1	gene=psbD;accession=NC_015403;protein=YP_004376676.1	gene=psbD;accession=NC_045244;protein=YP_009711883.1	gene=psbD;accession=NC_016735;protein=YP_005090114.1	gene=psbD;accession=NC_037998;protein=YP_009496252.1	gene=psbD;accession=NC_024084;protein=YP_009029333.1	gene=psbD;accession=NC_056794;protein=YP_010134203.1	gene=psbD;accession=AP018511;protein=BBC77792.1	gene=psbD;accession=NC_056787;protein=YP_010133605.1	gene=psbD;accession=KJ877675;protein=AIM52734.1, gene=psbD;accession=KJ877675;protein=AIM52814.1	gene=psbD;accession=MG755791;protein=AWT38094.1	gene=psbD;accession=NC_061048;protein=YP_010283195.1	gene=psbD;accession=NC_058782;protein=YP_010208050.1
N0.HOG0000010	OG0000009	n0	69	psbC			gene=psbC;accession=NC_030169;protein=YP_009252789.1	gene=psbC;accession=NC_012575;contig=C_0	gene=psbC;accession=NC_008101;protein=YP_635942.1	gene=psbC;accession=KY860574;protein=ASV47544.1	gene=psbC;accession=NC_035720;protein=YP_009420232.1	gene=psbC;accession=NC_000926;protein=NP_050677.2	gene=psbC;accession=NC_009573;protein=YP_001293491.2	gene=psbC;accession=NC_027589;protein=YP_009159169.1	gene=psbC;accession=MK798155;protein=QQP22321.1	gene=psbC;accession=NC_038216;protein=YP_009504604.1	gene=psbC;accession=NC_001675;protein=NP_043248.3	gene=psbC;accession=MF167427;protein=ASQ40324.1	gene=psbC;accession=MF167424;protein=ASQ39813.1	gene=psbC;accession=NC_020371;protein=YP_007476283.1	gene=psbC;accession=NC_049168;protein=YP_009873613.1	gene=psbC;accession=LC564893;protein=BCG67769.1	gene=psbC;accession=MT471323;protein=QRN72697.1	gene=psbC;mag=TARA_B110000977_METAG-scaffold_147;contig=C_0	gene=psbC;accession=NC_038000;protein=YP_009496496.1	gene=psbC;accession=KC509519;protein=AGH28178.1	gene=psbC;accession=NC_012898;protein=YP_003002044.1	gene=psbC;accession=MW845779;protein=QXM17936.1	gene=psbC;accession=MW845776;protein=QXM17541.1	gene=psbC;accession=NC_040294;protein=YP_009550331.1	gene=psbC;accession=MW561224;protein=QTI82840.1	gene=psbC;accession=KC509522;protein=AGH28600.1	gene=psbC;accession=NC_043929;protein=YP_009677051.1	gene=psbC;accession=NC_036804;protein=YP_009455875.1	gene=psbC;accession=NC_057645;protein=YP_010172855.1	gene=psbC;accession=KF733443;protein=AHI51133.1	gene=psbC;accession=MG755797;protein=AWT38989.1	gene=psbC;accession=NC_015403;protein=YP_004376675.1	gene=psbC;accession=NC_045244;protein=YP_009711884.1	gene=psbC;accession=NC_016735;protein=YP_005090113.1	gene=psbC;accession=NC_037998;protein=YP_009496253.1	gene=psbC;accession=NC_024084;protein=YP_009029334.1	gene=psbC;accession=NC_056794;protein=YP_010134202.1	gene=psbC;accession=AP018511;protein=BBC77791.1	gene=psbC;accession=NC_056787;protein=YP_010133604.1	gene=psbC;accession=KJ877675;protein=AIM52813.1, gene=psbC;accession=KJ877675;protein=AIM52733.1	gene=psbC;accession=MG755791;protein=AWT38093.1	gene=psbC;accession=NC_061048;protein=YP_010283196.1	gene=psbC;accession=NC_058782;protein=YP_010208049.1
N0.HOG0000011	OG0000010	n0	68	rbcL			gene=rbcL;accession=NC_030169;protein=YP_009252750.1	gene=rbcL;accession=NC_012575;contig=C_0	gene=rbcL;accession=NC_008101;protein=YP_635974.1	gene=rbcL;accession=KY860574;protein=ASV47665.1	gene=rbcL;accession=NC_035720;protein=YP_009420260.1	gene=rbcL;accession=NC_000926;protein=NP_050705.1	gene=rbcL;accession=NC_009573;protein=YP_001293518.1	gene=rbcL;accession=NC_027589;protein=YP_009159196.1	gene=rbcL;accession=MK798155;protein=QQP22331.1	gene=rbcL;accession=NC_038216;protein=YP_009504744.1	gene=rbcL;accession=NC_001675;protein=NP_043240.1	gene=rbcL;accession=MF167427;protein=ASQ40399.1	gene=rbcL;accession=MF167424;protein=ASQ39812.1	gene=rbcL;accession=NC_020371;protein=YP_007476240.1	gene=rbcL;accession=NC_049168;protein=YP_009873583.1	gene=rbcL;accession=LC564893;protein=BCG67665.1	gene=rbcL;accession=MT471323;protein=QRN72608.1	gene=rbcL;mag=TARA_B110000977_METAG-scaffold_147;contig=C_0	gene=rbcL;accession=NC_038000;protein=YP_009496541.1	gene=rbcL;accession=KC509519;protein=AGH28130.1	gene=rbcL;accession=NC_012898;protein=YP_003002090.1	gene=rbcL;accession=MW845779;protein=QXM17834.1	gene=rbcL;accession=MW845776;protein=QXM17441.1	gene=rbcL;accession=NC_040294;protein=YP_009550383.1	gene=rbcL;accession=MW561224;protein=QTI82746.1	gene=rbcL;accession=KC509522;protein=AGH28603.1	gene=rbcL;accession=NC_043929;protein=YP_009677121.1	gene=rbcL;accession=NC_036804;protein=YP_009455790.1	gene=rbcL;accession=NC_057645;protein=YP_010172755.1	gene=rbcL;accession=KF733443;protein=AHI51180.1	gene=rbcL;accession=MG755797;protein=AWT38949.1	gene=rbcL;accession=NC_015403;protein=YP_004376688.1	gene=rbcL;accession=NC_045244;protein=YP_009711902.1	gene=rbcL;accession=NC_016735;protein=YP_005090062.1	gene=rbcL;accession=NC_037998;protein=YP_009496225.1	gene=rbcL;accession=NC_024084;protein=YP_009029287.1	gene=rbcL;accession=NC_056794;protein=YP_010134246.1	gene=rbcL;accession=AP018511;protein=BBC77832.1	gene=rbcL;accession=NC_056787;protein=YP_010133617.1	gene=rbcL;accession=KJ877675;protein=AIM52760.1	gene=rbcL;accession=MG755791;protein=AWT38157.1, gene=rbcL;accession=MG755791;protein=AWT38222.1	gene=rbcL;accession=NC_061048;protein=YP_010283175.1	gene=rbcL;accession=NC_058782;protein=YP_010207979.1
N0.HOG0000012	OG0000011	n0	69	rpoB			gene=rpoB;accession=NC_030169;protein=YP_009252753.1	gene=rpoB;accession=NC_012575;contig=C_0	gene=rpoBb;accession=NC_008101;protein=YP_635949.1, gene=rpoBa;accession=NC_008101;protein=YP_635950.1	gene=rpoB;accession=KY860574;protein=ASV47630.1	gene=rpoB;accession=NC_035720;protein=YP_009420295.1	gene=rpoB;accession=NC_000926;protein=NP_050742.1	gene=rpoB;accession=NC_009573;protein=YP_001293553.1	gene=rpoB;accession=NC_027589;protein=YP_009159231.1	gene=rpoB;accession=MK798155;protein=QQP22390.1	gene=rpoB;accession=NC_038216;protein=YP_009504733.1	gene=rpoB;accession=NC_001675;protein=NP_043230.1	gene=rpoB;accession=MF167427;protein=ASQ40347.1	gene=rpoB;accession=MF167424;protein=ASQ39798.1	gene=rpoB;accession=NC_020371;protein=YP_007476288.1	gene=rpoB;accession=NC_049168;protein=YP_009873571.1	gene=rpoB;accession=LC564893;protein=BCG67712.1	gene=rpoB;accession=MT471323;protein=QRN72708.1	gene=rpoB;mag=TARA_B110000977_METAG-scaffold_147;contig=C_0	gene=rpoB;accession=NC_038000;protein=YP_009496521.1	gene=rpoB;accession=KC509519;protein=AGH28142.1	gene=rpoB;accession=NC_012898;protein=YP_003002029.1	gene=rpoB;accession=MW845779;protein=QXM17912.1	gene=rpoB;accession=MW845776;protein=QXM17517.1	gene=rpoB;accession=NC_040294;protein=YP_009550373.1	gene=rpoB;accession=MW561224;protein=QTI82865.1	gene=rpoB;accession=KC509522;protein=AGH28547.1	gene=rpoB;accession=NC_043929;protein=YP_009677116.1	gene=rpoB;accession=NC_036804;protein=YP_009455762.1	gene=rpoB;accession=NC_057645;protein=YP_010172833.1	gene=rpoB;accession=KF733443;protein=AHI51174.1	gene=rpoB;accession=MG755797;protein=AWT38978.1	gene=rpoB;accession=NC_015403;protein=YP_004376566.1	gene=rpoB;accession=NC_045244;protein=YP_009711928.1	gene=rpoB;accession=NC_016735;protein=YP_005090045.1	gene=rpoB;accession=NC_037998;protein=YP_009496230.1	gene=rpoB;accession=NC_024084;protein=YP_009029326.1	gene=rpoB;accession=NC_056794;protein=YP_010134241.1	gene=rpoB;accession=AP018511;protein=BBC77827.1	gene=rpoB;accession=NC_056787;protein=YP_010133676.1	gene=rpoB;accession=KJ877675;protein=AIM52769.1	gene=rpoB;accession=MG755791;protein=AWT38105.1	gene=rpoB;accession=NC_061048;protein=YP_010283255.1	gene=rpoB;accession=NC_058782;protein=YP_010208064.1
N0.HOG0000013	OG0000012	n0	69	rps7			gene=rps7;accession=NC_030169;protein=YP_009252759.1	gene=rps7;accession=NC_012575;contig=C_0	gene=rps7;accession=NC_008101;protein=YP_635960.1	gene=rps7;accession=KY860574;protein=ASV47575.1	gene=rps7;accession=NC_035720;protein=YP_009420349.1	gene=rps7;accession=NC_000926;protein=NP_050795.1	gene=rps7;accession=NC_009573;protein=YP_001293606.1	gene=rps7;accession=NC_027589;protein=YP_009159284.1	gene=rps7;accession=MK798155;protein=QQP22428.1	gene=rps7;accession=NC_038216;protein=YP_009504710.1	gene=rps7;accession=NC_001675;protein=NP_043208.1	gene=rps7;accession=MF167427;protein=ASQ40357.1	gene=rps7;accession=MF167424;protein=ASQ39876.1	gene=rps7;accession=NC_020371;protein=YP_007476264.1	gene=rps7;accession=NC_049168;protein=YP_009873651.1	gene=rps7;accession=LC564893;protein=BCG67744.1	gene=rps7;accession=MT471323;protein=QRN72658.1	gene=rps7;mag=TARA_B110000977_METAG-scaffold_147;contig=C_0	gene=rps7;accession=NC_038000;protein=YP_009496600.1	gene=rps7;accession=KC509519;protein=AGH28248.1	gene=rps7;accession=NC_012898;protein=YP_003002070.1	gene=rps7;accession=MW845779;protein=QXM17884.1	gene=rps7;accession=MW845776;protein=QXM17490.1	gene=rps7;accession=NC_040294;protein=YP_009550302.1	gene=rps7;accession=MW561224;protein=QTI82804.1	gene=rps7;accession=KC509522;protein=AGH28656.1	gene=rps7;accession=NC_043929;protein=YP_009677074.1	gene=rps7;accession=NC_036804;protein=YP_009455852.1	gene=rps7;accession=NC_057645;protein=YP_010172780.1	gene=rps7;accession=KF733443;protein=AHI51244.1	gene=rps7;accession=MG755797;protein=AWT39013.1	gene=rps7;accession=NC_015403;protein=YP_004376607.1	gene=rps7;accession=NC_045244;protein=YP_009711943.1	gene=rps7;accession=NC_016735;protein=YP_005090129.1	gene=rps7;accession=NC_037998;protein=YP_009496290.1	gene=rps7;accession=NC_024084;protein=YP_009029397.1	gene=rps7;accession=NC_056794;protein=YP_010134272.1	gene=rps7;accession=AP018511;protein=BBC77851.1	gene=rps7;accession=NC_056787;protein=YP_010133746.1	gene=rps7;accession=KJ877675;protein=AIM52702.1	gene=rps7;accession=MG755791;protein=AWT38202.1	gene=rps7;accession=NC_061048;protein=YP_010283288.1	gene=rps7;accession=NC_058782;protein=YP_010208025.1
N0.HOG0000014	OG0000013	n0	69	rps12			gene=rps12;accession=NC_030169;protein=YP_009252760.1	gene=rps12;accession=NC_012575;contig=C_0	gene=rps12;accession=NC_008101;protein=YP_635954.1	gene=rps12;accession=KY860574;protein=ASV47576.1	gene=rps12;accession=NC_035720;protein=YP_009420348.1	gene=rps12;accession=NC_000926;protein=NP_050794.1	gene=rps12;accession=NC_009573;protein=YP_001293605.1	gene=rps12;accession=NC_027589;protein=YP_009159283.1	gene=rps12;accession=MK798155;protein=QQP22429.1	gene=rps12;accession=NC_038216;protein=YP_009504711.1	gene=rps12;accession=NC_001675;protein=NP_043209.1	gene=rps12;accession=MF167427;protein=ASQ40358.1	gene=rps12;accession=MF167424;protein=ASQ39887.1	gene=rps12;accession=NC_020371;protein=YP_007476265.1	gene=rps12;accession=NC_049168;protein=YP_009873650.1	gene=rps12;accession=LC564893;protein=BCG67743.1	gene=rps12;accession=MT471323;protein=QRN72657.1	gene=rps12;mag=TARA_B110000977_METAG-scaffold_147;contig=C_0	gene=rps12;accession=NC_038000;protein=YP_009496599.1	gene=rps12;accession=KC509519;protein=AGH28247.1	gene=rps12;accession=NC_012898;protein=YP_003002069.1	gene=rps12;accession=MW845779;protein=QXM17883.1	gene=rps12;accession=MW845776;protein=QXM17489.1	gene=rps12;accession=NC_040294;protein=YP_009550303.1	gene=rps12;accession=MW561224;protein=QTI82803.1	gene=rps12;accession=KC509522;protein=AGH28655.1	gene=rps12;accession=NC_043929;protein=YP_009677075.1	gene=rps12;accession=NC_036804;protein=YP_009455851.1	gene=rps12;accession=NC_057645;protein=YP_010172781.1	gene=rps12;accession=KF733443;protein=AHI51243.1	gene=rps12;accession=MG755797;protein=AWT39014.1	gene=rps12;accession=NC_015403;protein=YP_004376608.1	gene=rps12;accession=NC_045244;protein=YP_009711944.1	gene=rps12;accession=NC_016735;protein=YP_005090130.1	gene=rps12;accession=NC_037998;protein=YP_009496291.1	gene=rps12;accession=NC_024084;protein=YP_009029396.1	gene=rps12;accession=NC_056794;protein=YP_010134273.1	gene=rps12;accession=AP018511;protein=BBC77852.1	gene=rps12;accession=NC_056787;protein=YP_010133745.1	gene=rps12;accession=KJ877675;protein=AIM52703.1	gene=rps12;accession=MG755791;protein=AWT38201.1	gene=rps12;accession=NC_061048;protein=YP_010283289.1	gene=rps12;accession=NC_058782;protein=YP_010208024.1
N0.HOG0000015	OG0000014	n0	69	rps2			gene=rps2;accession=NC_030169;protein=YP_009252782.1	gene=rps2;accession=NC_012575;contig=C_0	gene=rps2a;accession=NC_008101;protein=YP_635965.1, gene=rps2;accession=NC_008101;protein=YP_635966.1	gene=rps2;accession=KY860574;protein=ASV47633.1	gene=rps2;accession=NC_035720;protein=YP_009420292.1	gene=rps2;accession=NC_000926;protein=NP_050739.1	gene=rps2;accession=NC_009573;protein=YP_001293550.1	gene=rps2;accession=NC_027589;protein=YP_009159228.1	gene=rps2;accession=MK798155;protein=QQP22360.1	gene=rps2;accession=NC_038216;protein=YP_009504730.1	gene=rps2;accession=NC_001675;protein=NP_043227.1	gene=rps2;accession=MF167427;protein=ASQ40344.1	gene=rps2;accession=MF167424;protein=ASQ39843.1	gene=rps2;accession=NC_020371;protein=YP_007476285.1	gene=rps2;accession=NC_049168;protein=YP_009873575.1	gene=rps2;accession=LC564893;protein=BCG67715.1	gene=rps2;accession=MT471323;protein=QRN72704.1	gene=rps2;mag=TARA_B110000977_METAG-scaffold_147;contig=C_0	gene=rps2;accession=NC_038000;protein=YP_009496524.1	gene=rps2;accession=KC509519;protein=AGH28139.1	gene=rps2;accession=NC_012898;protein=YP_003002032.1	gene=rps2;accession=MW845779;protein=QXM17909.1	gene=rps2;accession=MW845776;protein=QXM17514.1	gene=rps2;accession=NC_040294;protein=YP_009550370.1	gene=rps2;accession=MW561224;protein=QTI82868.1	gene=rps2;accession=KC509522;protein=AGH28614.1	gene=rps2;accession=NC_043929;protein=YP_009677113.1	gene=rps2;accession=NC_036804;protein=YP_009455759.1	gene=rps2;accession=NC_057645;protein=YP_010172830.1	gene=rps2;accession=KF733443;protein=AHI51177.1	gene=rps2;accession=MG755797;protein=AWT38981.1	gene=rps2;accession=NC_015403;protein=YP_004376698.1	gene=rps2;accession=NC_045244;protein=YP_009711931.1	gene=rps2;accession=NC_016735;protein=YP_005090048.1	gene=rps2;accession=NC_037998;protein=YP_009496227.1	gene=rps2;accession=NC_024084;protein=YP_009029329.1	gene=rps2;accession=NC_056794;protein=YP_010134244.1	gene=rps2;accession=AP018511;protein=BBC77830.1	gene=rps2;accession=NC_056787;protein=YP_010133679.1	gene=rps2;accession=KJ877675;protein=AIM52772.1	gene=rps2;accession=MG755791;protein=AWT38108.1	gene=rps2;accession=NC_061048;protein=YP_010283252.1	gene=rps2;accession=NC_058782;protein=YP_010208061.1
N0.HOG0000016	OG0000015	n0	69	atpH			gene=atpH;accession=NC_030169;protein=YP_009252784.1	gene=atpH;accession=NC_012575;contig=C_0	gene=atpH;accession=NC_008101;protein=YP_635944.1	gene=atpH;accession=KY860574;protein=ASV47636.1	gene=atpH;accession=NC_035720;protein=YP_009420289.1	gene=atpH;accession=NC_000926;protein=NP_050736.1	gene=atpH;accession=NC_009573;protein=YP_001293547.1	gene=atpH;accession=NC_027589;protein=YP_009159225.1	gene=atpH;accession=MK798155;protein=QQP22376.1	gene=atpH;accession=NC_038216;protein=YP_009504729.1	gene=atpH;accession=NC_001675;protein=NP_043226.1	gene=atpH;accession=MF167427;protein=ASQ40343.1	gene=atpH;accession=MF167424;protein=ASQ39914.1	gene=atpH;accession=NC_020371;protein=YP_007476307.1	gene=atpH;accession=NC_049168;protein=YP_009873577.1	gene=atpH;accession=LC564893;protein=BCG67717.1	gene=atpH;accession=MT471323;protein=QRN72702.1	gene=atpH;mag=TARA_B110000977_METAG-scaffold_147;contig=C_0	gene=atpH;accession=NC_038000;protein=YP_009496537.1	gene=atpH;accession=KC509519;protein=AGH28134.1	gene=atpH;accession=NC_012898;protein=YP_003002034.1	gene=atpH;accession=MW845779;protein=QXM17963.1	gene=atpH;accession=MW845776;protein=QXM17568.1	gene=atpH;accession=NC_040294;protein=YP_009550368.1	gene=atpH;accession=MW561224;protein=QTI82881.1	gene=atpH;accession=KC509522;protein=AGH28607.1	gene=atpH;accession=NC_043929;protein=YP_009677111.1	gene=atpH;accession=NC_036804;protein=YP_009455756.1	gene=atpH;accession=NC_057645;protein=YP_010172882.1	gene=atpH;accession=KF733443;protein=AHI51184.1	gene=atpH;accession=MG755797;protein=AWT38945.1	gene=atpH;accession=NC_015403;protein=YP_004376692.1	gene=atpH;accession=NC_045244;protein=YP_009711898.1	gene=atpH;accession=NC_016735;protein=YP_005090051.1	gene=atpH;accession=NC_037998;protein=YP_009496221.1	gene=atpH;accession=NC_024084;protein=YP_009029290.1	gene=atpH;accession=NC_056794;protein=YP_010134250.1	gene=atpH;accession=AP018511;protein=BBC77836.1	gene=atpH;accession=NC_056787;protein=YP_010133613.1	gene=atpH;accession=KJ877675;protein=AIM52774.1	gene=atpH;accession=MG755791;protein=AWT38218.1, gene=atpH;accession=MG755791;protein=AWT38161.1	gene=atpH;accession=NC_061048;protein=YP_010283357.1	gene=atpH;accession=NC_058782;protein=YP_010208101.1
N0.HOG0000017	OG0000016	n0	69	atpF			gene=atpF;accession=NC_030169;protein=YP_009252785.1	gene=atpF;accession=NC_012575;contig=C_0	gene=atpF;accession=NC_008101;protein=YP_635943.1	gene=atpF;accession=KY860574;protein=ASV47638.1	gene=atpF;accession=NC_035720;protein=YP_009420287.1	gene=atpF;accession=NC_000926;protein=NP_050734.1	gene=atpF;accession=NC_009573;protein=YP_001293545.1	gene=atpF;accession=NC_027589;protein=YP_009159223.1	gene=atpF;accession=MK798155;protein=QQP22367.1	gene=atpF;accession=NC_038216;protein=YP_009504727.1	gene=atpF;accession=NC_001675;protein=NP_043224.1	gene=atpF;accession=MF167427;protein=ASQ40341.1	gene=atpF;accession=MF167424;protein=ASQ39856.1	gene=atpF;accession=NC_020371;protein=YP_007476305.1	gene=atpF;accession=NC_049168;protein=YP_009873579.1	gene=atpF;accession=LC564893;protein=BCG67719.1	gene=atpF;accession=MT471323;protein=QRN72700.1	gene=atpF;mag=TARA_B110000977_METAG-scaffold_147;contig=C_0	gene=atpF;accession=NC_038000;protein=YP_009496535.1	gene=atpF;accession=KC509519;protein=AGH28136.1	gene=atpF;accession=NC_012898;protein=YP_003002036.1	gene=atpF;accession=MW845779;protein=QXM17961.1	gene=atpF;accession=MW845776;protein=QXM17566.1	gene=atpF;accession=NC_040294;protein=YP_009550366.1	gene=atpF;accession=MW561224;protein=QTI82879.1	gene=atpF;accession=KC509522;protein=AGH28609.1	gene=atpF;accession=NC_043929;protein=YP_009677109.1	gene=atpF;accession=NC_036804;protein=YP_009455754.1	gene=atpF;accession=NC_057645;protein=YP_010172880.1	gene=atpF;accession=KF733443;protein=AHI51186.1	gene=atpF;accession=MG755797;protein=AWT38943.1	gene=atpF;accession=NC_015403;protein=YP_004376694.1	gene=atpF;accession=NC_045244;protein=YP_009711896.1	gene=atpF;accession=NC_016735;protein=YP_005090053.1	gene=atpF;accession=NC_037998;protein=YP_009496219.1	gene=atpF;accession=NC_024084;protein=YP_009029292.1	gene=atpF;accession=NC_056794;protein=YP_010134252.1	gene=atpF;accession=AP018511;protein=BBC77838.1	gene=atpF;accession=NC_056787;protein=YP_010133611.1	gene=atpF;accession=KJ877675;protein=AIM52776.1	gene=atpF;accession=MG755791;protein=AWT38216.1, gene=atpF;accession=MG755791;protein=AWT38163.1	gene=atpF;accession=NC_061048;protein=YP_010283355.1	gene=atpF;accession=NC_058782;protein=YP_010208099.1
N0.HOG0000018	OG0000017	n0	69	atpA			gene=atpA;accession=NC_030169;protein=YP_009252786.1	gene=atpA;accession=NC_012575;contig=C_0	gene=atpA;accession=NC_008101;protein=YP_635984.1	gene=atpA;accession=KY860574;protein=ASV47640.1	gene=atpA;accession=NC_035720;protein=YP_009420285.1	gene=atpA;accession=NC_000926;protein=NP_050732.1	gene=atpA;accession=NC_009573;protein=YP_001293543.1	gene=atpA;accession=NC_027589;protein=YP_009159221.1	gene=atpA;accession=MK798155;protein=QQP22373.1	gene=atpA;accession=NC_038216;protein=YP_009504725.1	gene=atpA;accession=NC_001675;protein=NP_043222.1	gene=atpA;accession=MF167427;protein=ASQ40339.1	gene=atpA;accession=MF167424;protein=ASQ39808.1	gene=atpA;accession=NC_020371;protein=YP_007476303.1	gene=atpA;accession=NC_049168;protein=YP_009873581.1	gene=atpA;accession=LC564893;protein=BCG67721.1	gene=atpA;accession=MT471323;protein=QRN72698.1	gene=atpA;mag=TARA_B110000977_METAG-scaffold_147;contig=C_0	gene=atpA;accession=NC_038000;protein=YP_009496533.1	gene=atpA;accession=KC509519;protein=AGH28138.1	gene=atpA;accession=NC_012898;protein=YP_003002038.1	gene=atpA;accession=MW845779;protein=QXM17959.1	gene=atpA;accession=MW845776;protein=QXM17564.1	gene=atpA;accession=NC_040294;protein=YP_009550364.1	gene=atpA;accession=MW561224;protein=QTI82877.1	gene=atpA;accession=KC509522;protein=AGH28611.1	gene=atpA;accession=NC_043929;protein=YP_009677107.1	gene=atpA;accession=NC_036804;protein=YP_009455752.1	gene=atpA;accession=NC_057645;protein=YP_010172878.1	gene=atpA;accession=KF733443;protein=AHI51188.1	gene=atpA;accession=MG755797;protein=AWT38941.1	gene=atpA;accession=NC_015403;protein=YP_004376696.1	gene=atpA;accession=NC_045244;protein=YP_009711894.1	gene=atpA;accession=NC_016735;protein=YP_005090055.1	gene=atpA;accession=NC_037998;protein=YP_009496217.1	gene=atpA;accession=NC_024084;protein=YP_009029294.1	gene=atpA;accession=NC_056794;protein=YP_010134254.1	gene=atpA;accession=AP018511;protein=BBC77840.1	gene=atpA;accession=NC_056787;protein=YP_010133609.1	gene=atpA;accession=KJ877675;protein=AIM52778.1	gene=atpA;accession=MG755791;protein=AWT38214.1, gene=atpA;accession=MG755791;protein=AWT38165.1	gene=atpA;accession=NC_061048;protein=YP_010283353.1	gene=atpA;accession=NC_058782;protein=YP_010208097.1
N0.HOG0000019	OG0000018	n0	69	rps14			gene=rps14;accession=NC_030169;protein=YP_009252738.1	gene=rps14;accession=NC_012575;contig=C_0	gene=rps14;accession=NC_008101;protein=YP_635985.1	gene=rps14;accession=KY860574;protein=ASV47607.1	gene=rps14;accession=NC_035720;protein=YP_009420316.1	gene=rps14;accession=NC_000926;protein=NP_050763.1	gene=rps14;accession=NC_009573;protein=YP_001293574.1	gene=rps14;accession=NC_027589;protein=YP_009159252.1	gene=rps14;accession=MK798155;protein=QQP22423.1	gene=rps14;accession=NC_038216;protein=YP_009504648.1	gene=rps14;accession=NC_001675;protein=NP_043148.1	gene=rps14;accession=MF167427;protein=ASQ40321.1	gene=rps14;accession=MF167424;protein=ASQ39900.1	gene=rps14;accession=NC_020371;protein=YP_007476316.1	gene=rps14;accession=NC_049168;protein=YP_009873610.1	gene=rps14;accession=LC564893;protein=BCG67683.1	gene=rps14;accession=MT471323;protein=QRN72694.1	gene=rps14;mag=TARA_B110000977_METAG-scaffold_147;contig=C_0	gene=rps14;accession=NC_038000;protein=YP_009496546.1	gene=rps14;accession=KC509519;protein=AGH28166.1	gene=rps14;accession=NC_012898;protein=YP_003002088.1	gene=rps14;accession=MW845779;protein=QXM17840.1	gene=rps14;accession=MW845776;protein=QXM17447.1	gene=rps14;accession=NC_040294;protein=YP_009550420.1	gene=rps14;accession=MW561224;protein=QTI82751.1	gene=rps14;accession=KC509522;protein=AGH28571.1	gene=rps14;accession=NC_043929;protein=YP_009677016.1	gene=rps14;accession=NC_036804;protein=YP_009455810.1	gene=rps14;accession=NC_057645;protein=YP_010172763.1	gene=rps14;accession=KF733443;protein=AHI51150.1	gene=rps14;accession=MG755797;protein=AWT38934.1	gene=rps14;accession=NC_015403;protein=YP_004376590.1	gene=rps14;accession=NC_045244;protein=YP_009711880.1	gene=rps14;accession=NC_016735;protein=YP_005090066.1	gene=rps14;accession=NC_037998;protein=YP_009496272.1	gene=rps14;accession=NC_024084;protein=YP_009029309.1	gene=rps14;accession=NC_056794;protein=YP_010134214.1	gene=rps14;accession=AP018511;protein=BBC77803.1	gene=rps14;accession=NC_056787;protein=YP_010133651.1	gene=rps14;accession=KJ877675;protein=AIM52749.1	gene=rps14;accession=MG755791;protein=AWT38112.1	gene=rps14;accession=NC_061048;protein=YP_010283181.1	gene=rps14;accession=NC_058782;protein=YP_010208087.1
N0.HOG0000020	OG0000019	n0	69	rpl5	rplE	rpl5 gene in Cymbomonas tetramitiformis mislabelled as rpl15	gene=rpl15;accession=NC_030169;protein=YP_009252742.1	gene=rpl5;accession=NC_012575;contig=C_0	gene=rpl5;accession=NC_008101;protein=YP_636012.1	gene=rpl5;accession=KY860574;protein=ASV47589.1	gene=rpl5;accession=NC_035720;protein=YP_009420335.1	gene=rpl5;accession=NC_000926;protein=NP_050781.1	gene=rpl5;accession=NC_009573;protein=YP_001293592.1	gene=rpl5;accession=NC_027589;protein=YP_009159270.1	gene=rpl5;accession=MK798155;protein=QQP22414.1	gene=rpl5;accession=NC_038216;protein=YP_009504694.1	gene=rpl5;accession=NC_001675;protein=NP_043192.1	gene=rpl5;accession=MF167427;protein=ASQ40412.1	gene=rpl5;accession=MF167424;protein=ASQ39858.1	gene=rpl5;accession=NC_020371;protein=YP_007476236.1	gene=rpl5;accession=NC_049168;protein=YP_009873639.1	gene=rpl5;accession=LC564893;protein=BCG67732.1	gene=rpl5;accession=MT471323;protein=QRN72646.1	gene=rpl5;mag=TARA_B110000977_METAG-scaffold_147;contig=C_0	gene=rpl5;accession=NC_038000;protein=YP_009496586.1	gene=rpl5;accession=KC509519;protein=AGH28234.1	gene=rpl5;accession=NC_012898;protein=YP_003002057.1	gene=rpl5;accession=MW845779;protein=QXM17870.1	gene=rpl5;accession=MW845776;protein=QXM17476.1	gene=rpl5;accession=NC_040294;protein=YP_009550316.1	gene=rpl5;accession=MW561224;protein=QTI82790.1	gene=rpl5;accession=KC509522;protein=AGH28642.1	gene=rpl5;accession=NC_043929;protein=YP_009677087.1	gene=rpl5;accession=NC_036804;protein=YP_009455838.1	gene=rpl5;accession=NC_057645;protein=YP_010172794.1	gene=rpl5;accession=KF733443;protein=AHI51230.1	gene=rpl5;accession=MG755797;protein=AWT39027.1	gene=rpl5;accession=NC_015403;protein=YP_004376621.1	gene=rpl5;accession=NC_045244;protein=YP_009711956.1	gene=rpl5;accession=NC_016735;protein=YP_005090143.1	gene=rpl5;accession=NC_037998;protein=YP_009496304.1	gene=rpl5;accession=NC_024084;protein=YP_009029383.1	gene=rpl5;accession=NC_056794;protein=YP_010134286.1	gene=rpl5;accession=AP018511;protein=BBC77865.1	gene=rpl5;accession=NC_056787;protein=YP_010133732.1	gene=rpl5;accession=KJ877675;protein=AIM52716.1	gene=rpl5;accession=MG755791;protein=AWT38190.1	gene=rpl5;accession=NC_061048;protein=YP_010283302.1	gene=rpl5;accession=NC_058782;protein=YP_010208011.1
N0.HOG0000021	OG0000020	n0	69	rpl14			gene=rpl14;accession=NC_030169;protein=YP_009252743.1	gene=rpl14;accession=NC_012575;contig=C_0	gene=rpl14;accession=NC_008101;protein=YP_636013.1	gene=rpl14;accession=KY860574;protein=ASV47591.1	gene=rpl14;accession=NC_035720;protein=YP_009420333.1	gene=rpl14;accession=NC_000926;protein=NP_050779.1	gene=rpl14;accession=NC_009573;protein=YP_001293590.1	gene=rpl14;accession=NC_027589;protein=YP_009159268.1	gene=rpl14;accession=MK798155;protein=QQP22410.1	gene=rpl14;accession=NC_038216;protein=YP_009504695.1	gene=rpl14;accession=NC_001675;protein=NP_043193.1	gene=rpl14;accession=MF167427;protein=ASQ40413.1	gene=rpl14;accession=MF167424;protein=ASQ39890.1	gene=rpl14;accession=NC_020371;protein=YP_007476235.1	gene=rpl14;accession=NC_049168;protein=YP_009873638.1	gene=rpl14;accession=LC564893;protein=BCG67730.1	gene=rpl14;accession=MT471323;protein=QRN72645.1	gene=rpl14;mag=TARA_B110000977_METAG-scaffold_147;contig=C_0	gene=rpl14;accession=NC_038000;protein=YP_009496584.1	gene=rpl14;accession=KC509519;protein=AGH28232.1	gene=rpl14;accession=NC_012898;protein=YP_003002055.1	gene=rpl14;accession=MW845779;protein=QXM17868.1	gene=rpl14;accession=MW845776;protein=QXM17474.1	gene=rpl14;accession=NC_040294;protein=YP_009550317.1	gene=rpl14;accession=MW561224;protein=QTI82788.1	gene=rpl14;accession=KC509522;protein=AGH28640.1	gene=rpl14;accession=NC_043929;protein=YP_009677089.1	gene=rpl14;accession=NC_036804;protein=YP_009455836.1	gene=rpl14;accession=NC_057645;protein=YP_010172796.1	gene=rpl14;accession=KF733443;protein=AHI51228.1	gene=rpl14;accession=MG755797;protein=AWT39029.1	gene=rpl14;accession=NC_015403;protein=YP_004376623.1	gene=rpl14;accession=NC_045244;protein=YP_009711958.1	gene=rpl14;accession=NC_016735;protein=YP_005090145.1	gene=rpl14;accession=NC_037998;protein=YP_009496306.1	gene=rpl14;accession=NC_024084;protein=YP_009029381.1	gene=rpl14;accession=NC_056794;protein=YP_010134288.1	gene=rpl14;accession=AP018511;protein=BBC77867.1	gene=rpl14;accession=NC_056787;protein=YP_010133730.1	gene=rpl14;accession=KJ877675;protein=AIM52718.1	gene=rpl14;accession=MG755791;protein=AWT38188.1	gene=rpl14;accession=NC_061048;protein=YP_010283304.1	gene=rpl14;accession=NC_058782;protein=YP_010208009.1
N0.HOG0000022	OG0000021	n0	69	rpl16			gene=rpl16;accession=NC_030169;protein=YP_009252744.1	gene=rpl16;accession=NC_012575;contig=C_0	gene=rpl16;accession=NC_008101;protein=YP_636014.1	gene=rpl16;accession=KY860574;protein=ASV47594.1	gene=rpl16;accession=NC_035720;protein=YP_009420330.1	gene=rpl16;accession=NC_000926;protein=NP_050776.1	gene=rpl16;accession=NC_009573;protein=YP_001293587.1	gene=rpl16;accession=NC_027589;protein=YP_009159265.1	gene=rpl16;accession=MK798155;protein=QQP22405.1	gene=rpl16;accession=NC_038216;protein=YP_009504697.1	gene=rpl16;accession=NC_001675;protein=NP_043195.1	gene=rpl16;accession=MF167427;protein=ASQ40415.1	gene=rpl16;accession=MF167424;protein=ASQ39880.1	gene=rpl16;accession=NC_020371;protein=YP_007476233.1	gene=rpl16;accession=NC_049168;protein=YP_009873636.1	gene=rpl16;accession=LC564893;protein=BCG67728.1	gene=rpl16;accession=MT471323;protein=QRN72643.1	gene=rpl16;mag=TARA_B110000977_METAG-scaffold_147;contig=C_0	gene=rpl16;accession=NC_038000;protein=YP_009496581.1	gene=rpl16;accession=KC509519;protein=AGH28229.1	gene=rpl16;accession=NC_012898;protein=YP_003002053.1	gene=rpl16;accession=MW845779;protein=QXM17865.1	gene=rpl16;accession=MW845776;protein=QXM17471.1	gene=rpl16;accession=NC_040294;protein=YP_009550320.1	gene=rpl16;accession=MW561224;protein=QTI82785.1	gene=rpl16;accession=KC509522;protein=AGH28637.1	gene=rpl16;accession=NC_043929;protein=YP_009677092.1	gene=rpl16;accession=NC_036804;protein=YP_009455833.1	gene=rpl16;accession=NC_057645;protein=YP_010172799.1	gene=rpl16;accession=KF733443;protein=AHI51225.1	gene=rpl16;accession=MG755797;protein=AWT39032.1	gene=rpl16;accession=NC_015403;protein=YP_004376626.1	gene=rpl16;accession=NC_045244;protein=YP_009711961.1	gene=rpl16;accession=NC_016735;protein=YP_005090148.1	gene=rpl16;accession=NC_037998;protein=YP_009496309.1	gene=rpl16;accession=NC_024084;protein=YP_009029378.1	gene=rpl16;accession=NC_056794;protein=YP_010134291.1	gene=rpl16;accession=AP018511;protein=BBC77870.1	gene=rpl16;accession=NC_056787;protein=YP_010133727.1	gene=rpl16;accession=KJ877675;protein=AIM52714.1	gene=rpl16;accession=MG755791;protein=AWT38185.1	gene=rpl16;accession=NC_061048;protein=YP_010283307.1	gene=rpl16;accession=NC_058782;protein=YP_010208006.1
N0.HOG0000023	OG0000022	n0	69	rps3			gene=rps3;accession=NC_030169;protein=YP_009252745.1	gene=rps3;accession=NC_012575;contig=C_0	gene=rps3;accession=NC_008101;protein=YP_635947.1	gene=rps3;accession=KY860574;protein=ASV47595.1	gene=rps3;accession=NC_035720;protein=YP_009420329.1	gene=rps3;accession=NC_000926;protein=NP_050775.1	gene=rps3;accession=NC_009573;protein=YP_001293586.1	gene=rps3;accession=NC_027589;protein=YP_009159264.1	gene=rps3;accession=MK798155;protein=QQP22407.1	gene=rps3;accession=NC_038216;protein=YP_009504698.1	gene=rps3;accession=NC_001675;protein=NP_043196.1	gene=rps3;accession=MF167427;protein=ASQ40416.1	gene=rps3;accession=MF167424;protein=ASQ39846.1	gene=rps3;accession=NC_020371;protein=YP_007476232.1	gene=rps3;accession=NC_049168;protein=YP_009873635.1	gene=rps3;accession=LC564893;protein=BCG67727.1	gene=rps3;accession=MT471323;protein=QRN72642.1	gene=rps3;mag=TARA_B110000977_METAG-scaffold_147;contig=C_0	gene=rps3;accession=NC_038000;protein=YP_009496580.1	gene=rps3;accession=KC509519;protein=AGH28228.1	gene=rps3;accession=NC_012898;protein=YP_003002052.1	gene=rps3;accession=MW845779;protein=QXM17864.1	gene=rps3;accession=MW845776;protein=QXM17470.1	gene=rps3;accession=NC_040294;protein=YP_009550321.1	gene=rps3;accession=MW561224;protein=QTI82784.1	gene=rps3;accession=KC509522;protein=AGH28636.1	gene=rps3;accession=NC_043929;protein=YP_009677093.1	gene=rps3;accession=NC_036804;protein=YP_009455832.1	gene=rps3;accession=NC_057645;protein=YP_010172800.1	gene=rps3;accession=KF733443;protein=AHI51224.1	gene=rps3;accession=MG755797;protein=AWT39033.1	gene=rps3;accession=NC_015403;protein=YP_004376627.1	gene=rps3;accession=NC_045244;protein=YP_009711962.1	gene=rps3;accession=NC_016735;protein=YP_005090149.1	gene=rps3;accession=NC_037998;protein=YP_009496310.1	gene=rps3;accession=NC_024084;protein=YP_009029377.1	gene=rps3;accession=NC_056794;protein=YP_010134292.1	gene=rps3;accession=AP018511;protein=BBC77871.1	gene=rps3;accession=NC_056787;protein=YP_010133726.1	gene=rps3;accession=KJ877675;protein=AIM52721.1	gene=rps3;accession=MG755791;protein=AWT38184.1	gene=rps3;accession=NC_061048;protein=YP_010283308.1	gene=rps3;accession=NC_058782;protein=YP_010208005.1
N0.HOG0000024	OG0000023	n0	69	rpl2			gene=rpl2;accession=NC_030169;protein=YP_009252748.1	gene=rpl2;accession=NC_012575;contig=C_0	gene=rpl2;accession=NC_008101;protein=YP_635987.1	gene=rpl2;accession=KY860574;protein=ASV47598.1	gene=rpl2;accession=NC_035720;protein=YP_009420326.1	gene=rpl2;accession=NC_000926;protein=NP_050772.1	gene=rpl2;accession=NC_009573;protein=YP_001293583.1	gene=rpl2;accession=NC_027589;protein=YP_009159261.1	gene=rpl2;accession=MK798155;protein=QQP22399.1	gene=rpl2;accession=NC_038216;protein=YP_009504701.1	gene=rpl2;accession=NC_001675;protein=NP_043199.1	gene=rpl2;accession=MF167427;protein=ASQ40419.1	gene=rpl2;accession=MF167424;protein=ASQ39832.1	gene=rpl2;accession=NC_020371;protein=YP_007476229.1	gene=rpl2;accession=NC_049168;protein=YP_009873632.1	gene=rpl2;accession=LC564893;protein=BCG67724.1	gene=rpl2;accession=MT471323;protein=QRN72639.1	gene=rpl2;mag=TARA_B110000977_METAG-scaffold_147;contig=C_0	gene=rpl2;accession=NC_038000;protein=YP_009496576.1	gene=rpl2;accession=KC509519;protein=AGH28224.1	gene=rpl2;accession=NC_012898;protein=YP_003002049.1	gene=rpl2;accession=MW845779;protein=QXM17860.1	gene=rpl2;accession=MW845776;protein=QXM17466.1	gene=rpl2;accession=NC_040294;protein=YP_009550324.1	gene=rpl2;accession=MW561224;protein=QTI82780.1	gene=rpl2;accession=KC509522;protein=AGH28632.1	gene=rpl2;accession=NC_043929;protein=YP_009677096.1	gene=rpl2;accession=NC_036804;protein=YP_009455829.1	gene=rpl2;accession=NC_057645;protein=YP_010172804.1	gene=rpl2;accession=KF733443;protein=AHI51220.1	gene=rpl2;accession=MG755797;protein=AWT39037.1	gene=rpl2;accession=NC_015403;protein=YP_004376631.1	gene=rpl2;accession=NC_045244;protein=YP_009711965.1	gene=rpl2;accession=NC_016735;protein=YP_005090152.1	gene=rpl2;accession=NC_037998;protein=YP_009496314.1	gene=rpl2;accession=NC_024084;protein=YP_009029374.1	gene=rpl2;accession=NC_056794;protein=YP_010134296.1	gene=rpl2;accession=AP018511;protein=BBC77875.1	gene=rpl2;accession=NC_056787;protein=YP_010133722.1	gene=rpl2;accession=KJ877675;protein=AIM52724.1	gene=rpl2;accession=MG755791;protein=AWT38181.1	gene=rpl2;accession=NC_061048;protein=YP_010283311.1	gene=rpl2;accession=NC_058782;protein=YP_010208001.1
N0.HOG0000025	OG0000024	n0	69	rpoC1		rpoC1 and rpoC2 are fused in a few red algae such as Cyanidioschyzon merolae. For this case, we will consider the gene to be present in the taxa.	gene=rpoC1;accession=NC_030169;protein=YP_009252752.1	gene=rpoC1;accession=NC_012575;contig=C_0	gene=rpoC1;accession=NC_008101;protein=YP_635991.1	gene=rpoC1;accession=KY860574;protein=ASV47631.1	gene=rpoC1;accession=NC_035720;protein=YP_009420294.1	gene=rpoC1;accession=NC_000926;protein=NP_050741.1	gene=rpoC1;accession=NC_009573;protein=YP_001293552.1	gene=rpoC1;accession=NC_027589;protein=YP_009159230.1	gene=rpoC1;accession=MK798155;protein=QQP22389.1	gene=rpoC1;accession=NC_038216;protein=YP_009504732.1	gene=rpoC1;accession=NC_001675;protein=NP_043229.1	gene=rpoC1;accession=MF167427;protein=ASQ40346.1	gene=rpoC1;accession=MF167424;protein=ASQ39802.1	gene=rpoC1;accession=NC_020371;protein=YP_007476287.1	gene=rpoC1;accession=NC_049168;protein=YP_009873572.1	gene=rpoC1;accession=LC564893;protein=BCG67713.1	gene=rpoC1;accession=MT471323;protein=QRN72707.1	gene=rpoC1;mag=TARA_B110000977_METAG-scaffold_147;contig=C_0	gene=rpoC1;accession=NC_038000;protein=YP_009496522.1	gene=rpoC1;accession=KC509519;protein=AGH28141.1	gene=rpoC1;accession=NC_012898;protein=YP_003002030.1	gene=rpoC1;accession=MW845779;protein=QXM17911.1	gene=rpoC1;accession=MW845776;protein=QXM17516.1	gene=rpoC1;accession=NC_040294;protein=YP_009550372.1	gene=rpoC1;accession=MW561224;protein=QTI82866.1	gene=rpoC1;accession=KC509522;protein=AGH28546.1	gene=rpoC1;accession=NC_043929;protein=YP_009677115.1	gene=rpoC1;accession=NC_036804;protein=YP_009455761.1	gene=rpoC1;accession=NC_057645;protein=YP_010172832.1	gene=rpoC1;accession=KF733443;protein=AHI51175.1	gene=rpoC1;accession=MG755797;protein=AWT38979.1	gene=rpoC1;accession=NC_015403;protein=YP_004376700.1	gene=rpoC1;accession=NC_045244;protein=YP_009711929.1	gene=rpoC1;accession=NC_016735;protein=YP_005090046.1	gene=rpoC1;accession=NC_037998;protein=YP_009496229.1	gene=rpoC1;accession=NC_024084;protein=YP_009029327.1	gene=rpoC1;accession=NC_056794;protein=YP_010134242.1	gene=rpoC1;accession=AP018511;protein=BBC77828.1	gene=rpoC1;accession=NC_056787;protein=YP_010133677.1	gene=rpoC1;accession=KJ877675;protein=AIM52770.1	gene=rpoC1;accession=MG755791;protein=AWT38106.1	gene=rpoC1;accession=NC_061048;protein=YP_010283254.1	gene=rpoC1;accession=NC_058782;protein=YP_010208063.1
N0.HOG0000026	OG0000025	n0	69	petA			gene=petA;accession=NC_030169;protein=YP_009252756.1	gene=petA;accession=NC_012575;contig=C_0	gene=petA;accession=NC_008101;protein=YP_636003.1	gene=petA;accession=KY860574;protein=ASV47620.1	gene=petA;accession=NC_035720;protein=YP_009420304.1	gene=petA;accession=NC_000926;protein=NP_050751.1	gene=petA;accession=NC_009573;protein=YP_001293562.1	gene=petA;accession=NC_027589;protein=YP_009159240.1	gene=petA;accession=MK798155;protein=QQP22380.1	gene=petA;accession=NC_038216;protein=YP_009504600.1	gene=petA;accession=NC_001675;protein=NP_043244.1	gene=petA;accession=MF167427;protein=ASQ40396.1	gene=petA;accession=MF167424;protein=ASQ39829.1	gene=petA;accession=NC_020371;protein=YP_007476247.1	gene=petA;accession=NC_049168;protein=YP_009873589.1	gene=petA;accession=LC564893;protein=BCG67676.1	gene=petA;accession=MT471323;protein=QRN72623.1	gene=petA;mag=TARA_B110000977_METAG-scaffold_147;contig=C_0	gene=petA;accession=NC_038000;protein=YP_009496513.1	gene=petA;accession=KC509519;protein=AGH28150.1	gene=petA;accession=NC_012898;protein=YP_003002119.1	gene=petA;accession=MW845779;protein=QXM17922.1	gene=petA;accession=MW845776;protein=QXM17527.1	gene=petA;accession=NC_040294;protein=YP_009550381.1	gene=petA;accession=MW561224;protein=QTI82857.1	gene=petA;accession=KC509522;protein=AGH28555.1	gene=petA;accession=NC_043929;protein=YP_009677064.1	gene=petA;accession=NC_036804;protein=YP_009455798.1	gene=petA;accession=NC_057645;protein=YP_010172841.1	gene=petA;accession=KF733443;protein=AHI51166.1	gene=petA;accession=MG755797;protein=AWT38970.1	gene=petA;accession=NC_015403;protein=YP_004376574.1	gene=petA;accession=NC_045244;protein=YP_009711923.1	gene=petA;accession=NC_016735;protein=YP_005090078.1	gene=petA;accession=NC_037998;protein=YP_009496238.1	gene=petA;accession=NC_024084;protein=YP_009029318.1	gene=petA;accession=NC_056794;protein=YP_010134233.1	gene=petA;accession=AP018511;protein=BBC77819.1	gene=petA;accession=NC_056787;protein=YP_010133668.1	gene=petA;accession=KJ877675;protein=AIM52755.1	gene=petA;accession=MG755791;protein=AWT38097.1	gene=petA;accession=NC_061048;protein=YP_010283230.1	gene=petA;accession=NC_058782;protein=YP_010208072.1
N0.HOG0000027	OG0000026	n0	69	rps11			gene=rps11;accession=NC_030169;protein=YP_009252773.1	gene=rps11;accession=NC_012575;contig=C_0	gene=rps11;accession=NC_008101;protein=YP_635973.1	gene=rps11;accession=KY860574;protein=ASV47581.1	gene=rps11;accession=NC_035720;protein=YP_009420343.1	gene=rps11;accession=NC_000926;protein=NP_050789.1	gene=rps11;accession=NC_009573;protein=YP_001293600.1	gene=rps11;accession=NC_027589;protein=YP_009159278.1	gene=rps11;accession=MK798155;protein=QQP22436.1	gene=rps11;accession=NC_038216;protein=YP_009504612.1	gene=rps11;accession=NC_001675;protein=NP_043257.1	gene=rps11;accession=MF167427;protein=ASQ40389.1	gene=rps11;accession=MF167424;protein=ASQ39884.1	gene=rps11;accession=NC_020371;protein=YP_007476269.1	gene=rps11;accession=NC_049168;protein=YP_009873646.1	gene=rps11;accession=LC564893;protein=BCG67739.1	gene=rps11;accession=MT471323;protein=QRN72653.1	gene=rps11;mag=TARA_B110000977_METAG-scaffold_147;contig=C_0	gene=rps11;accession=NC_038000;protein=YP_009496594.1	gene=rps11;accession=KC509519;protein=AGH28242.1	gene=rps11;accession=NC_012898;protein=YP_003002064.1	gene=rps11;accession=MW845779;protein=QXM17878.1	gene=rps11;accession=MW845776;protein=QXM17484.1	gene=rps11;accession=NC_040294;protein=YP_009550308.1	gene=rps11;accession=MW561224;protein=QTI82798.1	gene=rps11;accession=KC509522;protein=AGH28650.1	gene=rps11;accession=NC_043929;protein=YP_009677080.1	gene=rps11;accession=NC_036804;protein=YP_009455846.1	gene=rps11;accession=NC_057645;protein=YP_010172786.1	gene=rps11;accession=KF733443;protein=AHI51238.1	gene=rps11;accession=MG755797;protein=AWT39019.1	gene=rps11;accession=NC_015403;protein=YP_004376613.1	gene=rps11;accession=NC_045244;protein=YP_009711949.1	gene=rps11;accession=NC_016735;protein=YP_005090135.1	gene=rps11;accession=NC_037998;protein=YP_009496296.1	gene=rps11;accession=NC_024084;protein=YP_009029391.1	gene=rps11;accession=NC_056794;protein=YP_010134278.1	gene=rps11;accession=AP018511;protein=BBC77857.1	gene=rps11;accession=NC_056787;protein=YP_010133740.1	gene=rps11;accession=KJ877675;protein=AIM52708.1	gene=rps11;accession=MG755791;protein=AWT38196.1	gene=rps11;accession=NC_061048;protein=YP_010283294.1	gene=rps11;accession=NC_058782;protein=YP_010208019.1
N0.HOG0000028	OG0000027	n0	69	rpoA			gene=rpoA;accession=NC_030169;protein=YP_009252774.1	gene=rpoA;accession=NC_012575;contig=C_0	gene=rpoA;accession=NC_008101;protein=YP_636000.1	gene=rpoA;accession=KY860574;protein=ASV47580.1	gene=rpoA;accession=NC_035720;protein=YP_009420344.1	gene=rpoA;accession=NC_000926;protein=NP_050790.1	gene=rpoA;accession=NC_009573;protein=YP_001293601.1	gene=rpoA;accession=NC_027589;protein=YP_009159279.1	gene=rpoA;accession=MK798155;protein=QQP22427.1	gene=rpoA;accession=NC_038216;protein=YP_009504611.1	gene=rpoA;accession=NC_001675;protein=NP_043256.1	gene=rpoA;accession=MF167427;protein=ASQ40390.1	gene=rpoA;accession=MF167424;protein=ASQ39825.1	gene=rpoA;accession=NC_020371;protein=YP_007476268.1	gene=rpoA;accession=NC_049168;protein=YP_009873647.1	gene=rpoA;accession=LC564893;protein=BCG67740.1	gene=rpoA;accession=MT471323;protein=QRN72654.1	gene=rpoA;mag=TARA_B110000977_METAG-scaffold_147;contig=C_0	gene=rpoA;accession=NC_038000;protein=YP_009496595.1	gene=rpoA;accession=KC509519;protein=AGH28243.1	gene=rpoA;accession=NC_012898;protein=YP_003002065.1	gene=rpoA;accession=MW845779;protein=QXM17879.1	gene=rpoA;accession=MW845776;protein=QXM17485.1	gene=rpoA;accession=NC_040294;protein=YP_009550307.1	gene=rpoA;accession=MW561224;protein=QTI82799.1	gene=rpoA;accession=KC509522;protein=AGH28651.1	gene=rpoA;accession=NC_043929;protein=YP_009677079.1	gene=rpoA;accession=NC_036804;protein=YP_009455847.1	gene=rpoA;accession=NC_057645;protein=YP_010172785.1	gene=rpoA;accession=KF733443;protein=AHI51239.1	gene=rpoA;accession=MG755797;protein=AWT39018.1	gene=rpoA;accession=NC_015403;protein=YP_004376612.1	gene=rpoA;accession=NC_045244;protein=YP_009711948.1	gene=rpoA;accession=NC_016735;protein=YP_005090134.1	gene=rpoA;accession=NC_037998;protein=YP_009496295.1	gene=rpoA;accession=NC_024084;protein=YP_009029392.1	gene=rpoA;accession=NC_056794;protein=YP_010134277.1	gene=rpoA;accession=AP018511;protein=BBC77856.1	gene=rpoA;accession=NC_056787;protein=YP_010133741.1	gene=rpoA;accession=KJ877675;protein=AIM52707.1	gene=rpoA;accession=MG755791;protein=AWT38197.1	gene=rpoA;accession=NC_061048;protein=YP_010283293.1	gene=rpoA;accession=NC_058782;protein=YP_010208020.1
N0.HOG0000029	OG0000028	n0	67	chlI		chlI gene in Phaeocystis globosa mislabelled as chlL	gene=chlI;accession=NC_030169;protein=YP_009252779.1			gene=chlI;accession=KY860574;protein=ASV47669.1	gene=chlI;accession=NC_035720;protein=YP_009420257.1	gene=chlI;accession=NC_000926;protein=NP_050702.1	gene=chlI;accession=NC_009573;protein=YP_001293514.1	gene=chlI;accession=NC_027589;protein=YP_009159192.1	gene=chlI;accession=MK798155;protein=QQP22334.1	gene=chlI;accession=NC_038216;protein=YP_009504717.1	gene=chlI;accession=NC_001675;protein=NP_043214.1	gene=chlI;accession=MF167427;protein=ASQ40351.1	gene=chlI;accession=MF167424;protein=ASQ39821.1	gene=chlI;accession=NC_020371;protein=YP_007476320.1	gene=chlI;accession=NC_049168;protein=YP_009873605.1	gene=chlI;accession=LC564893;protein=BCG67702.1	gene=chlL;accession=MT471323;protein=QRN72689.1	gene=chlI;mag=TARA_B110000977_METAG-scaffold_147;contig=C_0	gene=chlI;accession=NC_038000;protein=YP_009496499.1	gene=chlI;accession=KC509519;protein=AGH28168.1	gene=chlI;accession=NC_012898;protein=YP_003002095.1	gene=chlI;accession=MW845779;protein=QXM17838.1	gene=chlI;accession=MW845776;protein=QXM17445.1	gene=chlI;accession=NC_040294;protein=YP_009550332.1	gene=chlI;accession=MW561224;protein=QTI82843.1	gene=chlI;accession=KC509522;protein=AGH28569.1	gene=chlI;accession=NC_043929;protein=YP_009677125.1	gene=chlI;accession=NC_036804;protein=YP_009455749.1	gene=chlI;accession=NC_057645;protein=YP_010172761.1	gene=chlI;accession=KF733443;protein=AHI51152.1	gene=chlI;accession=MG755797;protein=AWT38932.1	gene=chlI;accession=NC_015403;protein=YP_004376588.1	gene=chlI;accession=NC_045244;protein=YP_009711879.1	gene=chlI;accession=NC_016735;protein=YP_005090020.1	gene=chlI;accession=NC_037998;protein=YP_009496250.1	gene=chlI;accession=NC_024084;protein=YP_009029300.1	gene=chlI;accession=NC_056794;protein=YP_010134216.1	gene=chlI;accession=AP018511;protein=BBC77805.1	gene=chlI;accession=NC_056787;protein=YP_010133653.1	gene=chlI;accession=KJ877675;protein=AIM52824.1, gene=chlI;accession=KJ877675;protein=AIM52731.1	gene=chlI;accession=MG755791;protein=AWT38120.1	gene=chlI;accession=NC_061048;protein=YP_010283179.1	gene=chlI;accession=NC_058782;protein=YP_010208089.1
N0.HOG0000030	OG0000029	n0	69	atpB			gene=atpB;accession=NC_030169;protein=YP_009252790.1	gene=atpB;accession=NC_012575;contig=C_0	gene=atpB;accession=NC_008101;protein=YP_635994.1	gene=atpB;accession=KY860574;protein=ASV47623.1	gene=atpB;accession=NC_035720;protein=YP_009420301.1	gene=atpB;accession=NC_000926;protein=NP_050748.1	gene=atpB;accession=NC_009573;protein=YP_001293559.1	gene=atpB;accession=NC_027589;protein=YP_009159237.1	gene=atpB;accession=MK798155;protein=QQP22382.1	gene=atpB;accession=NC_038216;protein=YP_009504596.1	gene=atpB;accession=NC_001675;protein=NP_043241.1	gene=atpB;accession=MF167427;protein=ASQ40398.1	gene=atpB;accession=MF167424;protein=ASQ39811.1	gene=atpB;accession=NC_020371;protein=YP_007476327.1	gene=atpB;accession=NC_049168;protein=YP_009873556.1	gene=atpB;accession=LC564893;protein=BCG67691.1	gene=atpB;accession=MT471323;protein=QRN72672.1	gene=atpB;mag=TARA_B110000977_METAG-scaffold_147;contig=C_0	gene=atpB;accession=NC_038000;protein=YP_009496516.1	gene=atpB;accession=KC509519;protein=AGH28147.1	gene=atpB;accession=NC_012898;protein=YP_003002116.1	gene=atpB;accession=MW845779;protein=QXM17919.1	gene=atpB;accession=MW845776;protein=QXM17524.1	gene=atpB;accession=NC_040294;protein=YP_009550378.1	gene=atpB;accession=MW561224;protein=QTI82860.1	gene=atpB;accession=KC509522;protein=AGH28552.1	gene=atpB;accession=NC_043929;protein=YP_009677052.1	gene=atpB;accession=NC_036804;protein=YP_009455801.1	gene=atpB;accession=NC_057645;protein=YP_010172838.1	gene=atpB;accession=KF733443;protein=AHI51169.1	gene=atpB;accession=MG755797;protein=AWT38973.1	gene=atpB;accession=NC_015403;protein=YP_004376571.1	gene=atpB;accession=NC_045244;protein=YP_009711920.1	gene=atpB;accession=NC_016735;protein=YP_005090075.1	gene=atpB;accession=NC_037998;protein=YP_009496235.1	gene=atpB;accession=NC_024084;protein=YP_009029321.1	gene=atpB;accession=NC_056794;protein=YP_010134236.1	gene=atpB;accession=AP018511;protein=BBC77822.1	gene=atpB;accession=NC_056787;protein=YP_010133671.1	gene=atpB;accession=KJ877675;protein=AIM52764.1	gene=atpB;accession=MG755791;protein=AWT38100.1	gene=atpB;accession=NC_061048;protein=YP_010283233.1	gene=atpB;accession=NC_058782;protein=YP_010208069.1
N0.HOG0000031	OG0000030	n0	69	ycf3			gene=ycf3;accession=NC_030169;protein=YP_009252792.1	gene=ycf3;accession=NC_012575;contig=C_0	gene=ycf3;accession=NC_008101;protein=YP_636006.1	gene=ycf3;accession=KY860574;protein=ASV47625.1	gene=ycf3;accession=NC_035720;protein=YP_009420300.1	gene=ycf3;accession=NC_000926;protein=NP_050747.1	gene=ycf3;accession=NC_009573;protein=YP_001293558.1	gene=ycf3;accession=NC_027589;protein=YP_009159236.1	gene=ycf3;accession=MK798155;protein=QQP22384.1	gene=ycf3;accession=NC_038216;protein=YP_009504655.1	gene=ycf3;accession=NC_001675;protein=NP_043154.1	gene=ycf3;accession=MF167427;protein=ASQ40364.1	gene=ycf3;accession=MF167424;protein=ASQ39861.1	gene=ycf3;accession=NC_020371;protein=YP_007476294.1	gene=ycf3;accession=NC_049168;protein=YP_009873611.1	gene=ycf3;accession=LC564893;protein=BCG67677.1	gene=ycf3;accession=MT471323;protein=QRN72695.1	gene=ycf3;mag=TARA_B110000977_METAG-scaffold_147;contig=C_0	gene=ycf3;accession=NC_038000;protein=YP_009496517.1	gene=ycf3;accession=KC509519;protein=AGH28146.1	gene=ycf3;accession=NC_012898;protein=YP_003002115.1	gene=ycf3;accession=MW845779;protein=QXM17918.1	gene=ycf3;accession=MW845776;protein=QXM17523.1	gene=ycf3;accession=NC_040294;protein=YP_009550377.1	gene=ycf3;accession=MW561224;protein=QTI82861.1	gene=ycf3;accession=KC509522;protein=AGH28551.1	gene=ycf3;accession=NC_043929;protein=YP_009677127.1	gene=ycf3;accession=NC_036804;protein=YP_009455802.1	gene=ycf3;accession=NC_057645;protein=YP_010172837.1	gene=ycf3;accession=KF733443;protein=AHI51170.1	gene=ycf3;accession=MG755797;protein=AWT38974.1	gene=ycf3;accession=NC_015403;protein=YP_004376570.1	gene=ycf3;accession=NC_045244;protein=YP_009711919.1	gene=ycf3;accession=NC_016735;protein=YP_005090074.1	gene=ycf3;accession=NC_037998;protein=YP_009496234.1	gene=ycf3;accession=NC_024084;protein=YP_009029322.1	gene=ycf3;accession=NC_056794;protein=YP_010134237.1	gene=ycf3;accession=AP018511;protein=BBC77823.1	gene=ycf3;accession=NC_056787;protein=YP_010133672.1	gene=ycf3;accession=KJ877675;protein=AIM52765.1	gene=ycf3;accession=MG755791;protein=AWT38101.1	gene=ycf3;accession=NC_061048;protein=YP_010283234.1	gene=ycf3;accession=NC_058782;protein=YP_010208068.1
N0.HOG0000032	OG0000031	n0	69	petB			gene=petB;accession=NC_030169;protein=YP_009252797.1	gene=petB;accession=NC_012575;contig=C_0	gene=petB;accession=NC_008101;protein=YP_635992.1	gene=petB;accession=KY860574;protein=ASV47555.1	gene=petB;accession=NC_035720;protein=YP_009420222.1	gene=petB;accession=NC_000926;protein=NP_050667.1	gene=petB;accession=NC_009573;protein=YP_001293480.1	gene=petB;accession=NC_027589;protein=YP_009159160.1	gene=petB;accession=MK798155;protein=QQP22324.1	gene=petB;accession=NC_038216;protein=YP_009504677.1	gene=petB;accession=NC_001675;protein=NP_043175.1	gene=petB;accession=MF167427;protein=ASQ40376.1	gene=petB;accession=MF167424;protein=ASQ39845.1	gene=petB;accession=NC_020371;protein=YP_007476251.1	gene=petB;accession=NC_049168;protein=YP_009873543.1	gene=petB;accession=LC564893;protein=BCG67658.1	gene=petB;accession=MT471323;protein=QRN72661.1	gene=petB;mag=TARA_B110000977_METAG-scaffold_147;contig=C_0	gene=petB;accession=NC_038000;protein=YP_009496502.1	gene=petB;accession=KC509519;protein=AGH28171.1	gene=petB;accession=NC_012898;protein=YP_003002103.1	gene=petB;accession=MW845779;protein=QXM17907.1	gene=petB;accession=MW845776;protein=QXM17512.1	gene=petB;accession=NC_040294;protein=YP_009550291.1	gene=petB;accession=MW561224;protein=QTI82846.1	gene=petB;accession=KC509522;protein=AGH28566.1	gene=petB;accession=NC_043929;protein=YP_009677106.1	gene=petB;accession=NC_036804;protein=YP_009455750.1	gene=petB;accession=NC_057645;protein=YP_010172758.1	gene=petB;accession=KF733443;protein=AHI51155.1	gene=petB;accession=MG755797;protein=AWT38929.1	gene=petB;accession=NC_015403;protein=YP_004376585.1	gene=petB;accession=NC_045244;protein=YP_009711925.1	gene=petB;accession=NC_016735;protein=YP_005090021.1	gene=petB;accession=NC_037998;protein=YP_009496255.1	gene=petB;accession=NC_024084;protein=YP_009029303.1	gene=petB;accession=NC_056794;protein=YP_010134219.1	gene=petB;accession=AP018511;protein=BBC77808.1	gene=petB;accession=NC_056787;protein=YP_010133657.1	gene=petB;accession=KJ877675;protein=AIM52691.1	gene=petB;accession=MG755791;protein=AWT38117.1	gene=petB;accession=NC_061048;protein=YP_010283193.1	gene=petB;accession=NC_058782;protein=YP_010208059.1
N0.HOG0000033	OG0000032	n0	69	psbH			gene=psbH;accession=NC_030169;protein=YP_009252798.1	gene=psbH;accession=NC_012575;contig=C_0	gene=psbH;accession=NC_008101;protein=YP_635971.1	gene=psbH;accession=KY860574;protein=ASV47567.1	gene=psbH;accession=NC_035720;protein=YP_009420357.1	gene=psbH;accession=NC_000926;protein=NP_050802.1	gene=psbH;accession=NC_009573;protein=YP_001293614.1	gene=psbH;accession=NC_027589;protein=YP_009159291.1	gene=psbH;accession=MK798155;protein=QQP22434.1	gene=psbH;accession=NC_038216;protein=YP_009504671.1	gene=psbH;accession=NC_001675;protein=NP_043169.1	gene=psbH;accession=MF167427;protein=ASQ40353.1	gene=psbH;accession=MF167424;protein=ASQ39925.1	gene=psbH;accession=NC_020371;protein=YP_007476245.1	gene=psbH;accession=NC_049168;protein=YP_009873562.1	gene=psbH;accession=LC564893;protein=BCG67760.1	gene=psbH;accession=MT471323;protein=QRN72678.1	gene=psbH;mag=TARA_B110000977_METAG-scaffold_147;contig=C_0	gene=psbH;accession=NC_038000;protein=YP_009496529.1	gene=psbH;accession=KC509519;protein=AGH28162.1	gene=psbH;accession=NC_012898;protein=YP_003002076.1	gene=psbH;accession=MW845779;protein=QXM17955.1	gene=psbH;accession=MW845776;protein=QXM17560.1	gene=psbH;accession=NC_040294;protein=YP_009550295.1	gene=psbH;accession=MW561224;protein=QTI82873.1	gene=psbH;accession=KC509522;protein=AGH28575.1	gene=psbH;accession=NC_043929;protein=YP_009677054.1	gene=psbH;accession=NC_036804;protein=YP_009455857.1	gene=psbH;accession=NC_057645;protein=YP_010172874.1	gene=psbH;accession=KF733443;protein=AHI51146.1	gene=psbH;accession=MG755797;protein=AWT38936.1	gene=psbH;accession=NC_015403;protein=YP_004376683.1	gene=psbH;accession=NC_045244;protein=YP_009711882.1	gene=psbH;accession=NC_016735;protein=YP_005090124.1	gene=psbH;accession=NC_037998;protein=YP_009496213.1	gene=psbH;accession=NC_024084;protein=YP_009029343.1	gene=psbH;accession=NC_056794;protein=YP_010134210.1	gene=psbH;accession=AP018511;protein=BBC77799.1	gene=psbH;accession=NC_056787;protein=YP_010133647.1	gene=psbH;accession=KJ877675;protein=AIM52793.1	gene=psbH;accession=MG755791;protein=AWT38131.1	gene=psbH;accession=NC_061048;protein=YP_010283185.1	gene=psbH;accession=NC_058782;protein=YP_010208084.1
N0.HOG0000034	OG0000033	n0	61	rpl27	rpmA					gene=rpl27;accession=KY860574;protein=ASV47540.1	gene=rpl27;accession=NC_035720;protein=YP_009420236.1	gene=rpl27;accession=NC_000926;protein=NP_050681.1	gene=rpl27;accession=NC_009573;protein=YP_001293495.1	gene=rpl27;accession=NC_027589;protein=YP_009159173.1	gene=rpl27;accession=MK798155;protein=QQP22317.1			gene=rpl27;accession=MF167427;protein=ASQ40311.1, gene=rpl27;accession=MF167427;protein=ASQ40331.1	gene=rpl27;accession=MF167424;protein=ASQ39909.1, gene=rpl27;accession=MF167424;protein=ASQ39910.1	gene=rpl27;accession=NC_020371;protein=YP_007476278.1	gene=rpl27;accession=NC_049168;protein=YP_009873552.1	gene=rpl27;accession=LC564893;protein=BCG67764.1	gene=rpl27;accession=MT471323;protein=QRN72610.1	gene=rpl27;mag=TARA_B110000977_METAG-scaffold_147;contig=C_0	gene=rpl27;accession=NC_038000;protein=YP_009496560.1	gene=rpl27;accession=KC509519;protein=AGH28207.1	gene=rpl27;accession=NC_012898;protein=YP_003002110.1	gene=rpl27;accession=MW845779;protein=QXM17897.1	gene=rpl27;accession=MW845776;protein=QXM17503.1	gene=rpl27;accession=NC_040294;protein=YP_009550348.1	gene=rpl27;accession=MW561224;protein=QTI82765.1	gene=rpl27;accession=KC509522;protein=AGH28673.1		gene=rpl27;accession=NC_036804;protein=YP_009455779.1	gene=rpl27;accession=NC_057645;protein=YP_010172820.1	gene=rpl27;accession=KF733443;protein=AHI51201.1, gene=rpl27;accession=KF733443;protein=AHI51267.1	gene=rpl27;accession=MG755797;protein=AWT39052.1, gene=rpl27;accession=MG755797;protein=AWT38999.1	gene=rpl27;accession=NC_015403;protein=YP_004376650.1		gene=rpl27;accession=NC_016735;protein=YP_005090027.1	gene=rpl27;accession=NC_037998;protein=YP_009496330.1	gene=rpl27;accession=NC_024084;protein=YP_009029367.1	gene=rpl27;accession=NC_056794;protein=YP_010134263.1	gene=rpl27;accession=AP018511;protein=BBC77892.1	gene=rpl27;accession=NC_056787;protein=YP_010133700.1	gene=rpl27;accession=KJ877675;protein=AIM52822.1, gene=rpl27;accession=KJ877675;protein=AIM52742.1	gene=rpl27;accession=MG755791;protein=AWT38207.1	gene=rpl27;accession=NC_061048;protein=YP_010283334.1	gene=rpl27;accession=NC_058782;protein=YP_010208042.1
N0.HOG0000035	OG0000034	n0	59	sufC	ycf16	removed mntA/ycf85 as that is distinct from sufC				gene=sufC;accession=KY860574;protein=ASV47641.1	gene=ycf16;accession=NC_035720;protein=YP_009420284.1	gene=ycf16;accession=NC_000926;protein=NP_050731.1	gene=ycf16;accession=NC_009573;protein=YP_001293542.1	gene=ycf16;accession=NC_027589;protein=YP_009159220.1	gene=sufC;accession=MK798155;protein=QQP22351.1	gene=ycf16;accession=NC_038216;protein=YP_009504721.1	gene=ycf16;accession=NC_001675;protein=NP_043218.1	gene=ycf16;accession=MF167427;protein=ASQ40336.1	gene=ycf16;accession=MF167424;protein=ASQ39836.1						gene=sufC;accession=NC_038000;protein=YP_009496539.1	gene=sufC;accession=KC509519;protein=AGH28132.1		gene=sufC;accession=MW845779;protein=QXM17965.1	gene=sufC;accession=MW845776;protein=QXM17570.1	gene=sufC;accession=NC_040294;protein=YP_009550360.1	gene=sufC;accession=MW561224;protein=QTI82883.1	gene=sufC;accession=KC509522;protein=AGH28605.1	gene=sufC;accession=NC_043929;protein=YP_009677030.1	gene=ycf16;accession=NC_036804;protein=YP_009455873.1	gene=sufC;accession=NC_057645;protein=YP_010172884.1	gene=sufC;accession=KF733443;protein=AHI51182.1	gene=sufC;accession=MG755797;protein=AWT38947.1	gene=sufC;accession=NC_015403;protein=YP_004376690.1	gene=sufC;accession=NC_045244;protein=YP_009711900.1	gene=sufC;accession=NC_016735;protein=YP_005090107.1	gene=sufC;accession=NC_037998;protein=YP_009496223.1	gene=sufC;accession=NC_024084;protein=YP_009029285.1	gene=sufC;accession=NC_056794;protein=YP_010134248.1	gene=sufC;accession=AP018511;protein=BBC77834.1	gene=sufC;accession=NC_056787;protein=YP_010133615.1	gene=sufC;accession=KJ877675;protein=AIM52779.1	gene=sufC;accession=MG755791;protein=AWT38159.1, gene=sufC;accession=MG755791;protein=AWT38220.1	gene=sufC;accession=NC_061048;protein=YP_010283359.1	gene=sufC;accession=NC_058782;protein=YP_010208103.1
N0.HOG0000036	OG0000035	n0	67	rpl22		rpl22 in Lepto-01 originally labelled as orf120 as it seems that mfannot failed to detect rpl22 in any genomes (reference of MAG)	gene=rpl22;accession=NC_030169;protein=YP_009252746.1			gene=rpl22;accession=KY860574;protein=ASV47596.1	gene=rpl22;accession=NC_035720;protein=YP_009420328.1	gene=rpl22;accession=NC_000926;protein=NP_050774.1	gene=rpl22;accession=NC_009573;protein=YP_001293585.1	gene=rpl22;accession=NC_027589;protein=YP_009159263.1	gene=rpl22;accession=MK798155;protein=QQP22396.1	gene=rpl22;accession=NC_038216;protein=YP_009504699.1	gene=rpl22;accession=NC_001675;protein=NP_043197.1	gene=rpl22;accession=MF167427;protein=ASQ40417.1	gene=rpl22;accession=MF167424;protein=ASQ39889.1	gene=rpl22;accession=NC_020371;protein=YP_007476231.1	gene=rpl22;accession=NC_049168;protein=YP_009873634.1	gene=rpl22;accession=LC564893;protein=BCG67726.1	gene=rpl22;accession=MT471323;protein=QRN72641.1	gene=rpl22;mag=TARA_B110000977_METAG-scaffold_147;contig=C_0	gene=rpl22;accession=NC_038000;protein=YP_009496579.1	gene=rpl22;accession=KC509519;protein=AGH28227.1	gene=rpl22;accession=NC_012898;protein=YP_003002051.1	gene=rpl22;accession=MW845779;protein=QXM17863.1	gene=rpl22;accession=MW845776;protein=QXM17469.1	gene=rpl22;accession=NC_040294;protein=YP_009550322.1	gene=rpl22;accession=MW561224;protein=QTI82783.1	gene=rpl22;accession=KC509522;protein=AGH28635.1	gene=rpl22;accession=NC_043929;protein=YP_009677094.1	gene=rpl22;accession=NC_036804;protein=YP_009455831.1	gene=rpl22;accession=NC_057645;protein=YP_010172801.1	gene=rpl22;accession=KF733443;protein=AHI51223.1	gene=rpl22;accession=MG755797;protein=AWT39034.1	gene=rpl22;accession=NC_015403;protein=YP_004376628.1	gene=rpl22;accession=NC_045244;protein=YP_009711963.1	gene=rpl22;accession=NC_016735;protein=YP_005090150.1	gene=rpl22;accession=NC_037998;protein=YP_009496311.1	gene=rpl22;accession=NC_024084;protein=YP_009029376.1	gene=rpl22;accession=NC_056794;protein=YP_010134293.1	gene=rpl22;accession=AP018511;protein=BBC77872.1	gene=rpl22;accession=NC_056787;protein=YP_010133725.1	gene=rpl22;accession=KJ877675;protein=AIM52722.1	gene=rpl22;accession=MG755791;protein=AWT38183.1	gene=rpl22;accession=NC_061048;protein=YP_010283309.1	gene=rpl22;accession=NC_058782;protein=YP_010208004.1
N0.HOG0000037	OG0000036	n0	68	rps19			gene=rps19;accession=NC_030169;protein=YP_009252747.1	gene=rps19;accession=NC_012575;contig=C_0	gene=rps19;accession=NC_008101;protein=YP_635986.1	gene=rps19;accession=KY860574;protein=ASV47597.1	gene=rps19;accession=NC_035720;protein=YP_009420327.1	gene=rps19;accession=NC_000926;protein=NP_050773.1	gene=rps19;accession=NC_009573;protein=YP_001293584.1	gene=rps19;accession=NC_027589;protein=YP_009159262.1	gene=rps19;accession=MK798155;protein=QQP22416.1	gene=rps19;accession=NC_038216;protein=YP_009504700.1	gene=rps19;accession=NC_001675;protein=NP_043198.1	gene=rps19;accession=MF167427;protein=ASQ40418.1	gene=rps19;accession=MF167424;protein=ASQ39911.1	gene=rps19;accession=NC_020371;protein=YP_007476230.1	gene=rps19;accession=NC_049168;protein=YP_009873633.1	gene=rps19;accession=LC564893;protein=BCG67725.1	gene=rps19;accession=MT471323;protein=QRN72640.1	gene=rps19;mag=TARA_B110000977_METAG-scaffold_147;contig=C_0	gene=rps19;accession=NC_038000;protein=YP_009496577.1	gene=rps19;accession=KC509519;protein=AGH28225.1	gene=rps19;accession=NC_012898;protein=YP_003002050.1	gene=rps19;accession=MW845779;protein=QXM17861.1	gene=rps19;accession=MW845776;protein=QXM17467.1	gene=rps19;accession=NC_040294;protein=YP_009550323.1	gene=rps19;accession=MW561224;protein=QTI82781.1	gene=rps19;accession=KC509522;protein=AGH28633.1	gene=rps19;accession=NC_043929;protein=YP_009677095.1	gene=rps19;accession=NC_036804;protein=YP_009455830.1	gene=rps19;accession=NC_057645;protein=YP_010172803.1	gene=rps19;accession=KF733443;protein=AHI51221.1	gene=rps19;accession=MG755797;protein=AWT39036.1	gene=rps19;accession=NC_015403;protein=YP_004376630.1		gene=rps19;accession=NC_016735;protein=YP_005090151.1	gene=rps19;accession=NC_037998;protein=YP_009496313.1	gene=rps19;accession=NC_024084;protein=YP_009029375.1	gene=rps19;accession=NC_056794;protein=YP_010134295.1	gene=rps19;accession=AP018511;protein=BBC77874.1	gene=rps19;accession=NC_056787;protein=YP_010133723.1	gene=rps19;accession=KJ877675;protein=AIM52723.1	gene=rps19;accession=MG755791;protein=AWT38182.1	gene=rps19;accession=NC_061048;protein=YP_010283310.1	gene=rps19;accession=NC_058782;protein=YP_010208002.1
N0.HOG0000038	OG0000037	n0	68	psbK			gene=psbK;accession=NC_030169;protein=YP_009252754.1	gene=psbK;accession=NC_012575;contig=C_0	gene=psbK;accession=NC_008101;protein=YP_635972.1	gene=psbK;accession=KY860574;protein=ASV47610.1	gene=psbK;accession=NC_035720;protein=YP_009420314.1	gene=psbK;accession=NC_000926;protein=NP_050761.1	gene=psbK;accession=NC_009573;protein=YP_001293572.1	gene=psbK;accession=NC_027589;protein=YP_009159250.1	gene=psbK;accession=MK798155;protein=QQP22408.1	gene=psbK;accession=NC_038216;protein=YP_009504605.1	gene=psbK;accession=NC_001675;protein=NP_043249.1	gene=psbK;accession=MF167427;protein=ASQ40395.1	gene=psbK;accession=MF167424;protein=ASQ39931.1	gene=psbK;accession=NC_020371;protein=YP_007476256.1	gene=psbK;accession=NC_049168;protein=YP_009873557.1	gene=psbK;accession=LC564893;protein=BCG67706.1	gene=psbK;accession=MT471323;protein=QRN72673.1	gene=psbK;mag=TARA_B110000977_METAG-scaffold_147;contig=C_0	gene=psbK;accession=NC_038000;protein=YP_009496544.1	gene=psbK;accession=KC509519;protein=AGH28175.1	gene=psbK;accession=NC_012898;protein=YP_003002023.1	gene=psbK;accession=MW845779;protein=QXM17933.1	gene=psbK;accession=MW845776;protein=QXM17538.1	gene=psbK;accession=NC_040294;protein=YP_009550422.1	gene=psbK;accession=MW561224;protein=QTI82749.1	gene=psbK;accession=KC509522;protein=AGH28597.1	gene=psbK;accession=NC_043929;protein=YP_009677039.1	gene=psbK;accession=NC_036804;protein=YP_009455808.1	gene=psbK;accession=NC_057645;protein=YP_010172852.1	gene=psbK;accession=KF733443;protein=AHI51140.1	gene=psbK;accession=MG755797;protein=AWT38986.1	gene=psbK;accession=NC_015403;protein=YP_004376678.1		gene=psbK;accession=NC_016735;protein=YP_005090068.1	gene=psbK;accession=NC_037998;protein=YP_009496270.1	gene=psbK;accession=NC_024084;protein=YP_009029331.1	gene=psbK;accession=NC_056794;protein=YP_010134205.1	gene=psbK;accession=AP018511;protein=BBC77794.1	gene=psbK;accession=NC_056787;protein=YP_010133607.1	gene=psbK;accession=KJ877675;protein=AIM52750.1	gene=psbK;accession=MG755791;protein=AWT38110.1	gene=psbK;accession=NC_061048;protein=YP_010283190.1	gene=psbK;accession=NC_058782;protein=YP_010208051.1
N0.HOG0000039	OG0000038	n0	68	tufA			gene=tufA;accession=NC_030169;protein=YP_009252758.1	gene=tufA;accession=NC_012575;contig=C_0	gene=tufA;accession=NC_008101;protein=YP_635995.1	gene=tufA;accession=KY860574;protein=ASV47574.1	gene=tufA;accession=NC_035720;protein=YP_009420350.1	gene=tufA;accession=NC_000926;protein=NP_050796.1	gene=tufA;accession=NC_009573;protein=YP_001293607.1	gene=tufA;accession=NC_027589;protein=YP_009159285.1	gene=tufA;accession=MK798155;protein=QQP22425.1	gene=tufA;accession=NC_038216;protein=YP_009504709.1	gene=tufA;accession=NC_001675;protein=NP_043207.1	gene=tufA;accession=MF167427;protein=ASQ40356.1	gene=tufA;accession=MF167424;protein=ASQ39817.1	gene=tufA;accession=NC_020371;protein=YP_007476263.1	gene=tufA;accession=NC_049168;protein=YP_009873652.1	gene=tufA;accession=LC564893;protein=BCG67745.1	gene=tufA;accession=MT471323;protein=QRN72659.1	gene=tufA;mag=TARA_B110000977_METAG-scaffold_147;contig=C_0	gene=tufA;accession=NC_038000;protein=YP_009496601.1	gene=tufA;accession=KC509519;protein=AGH28249.1	gene=tufA;accession=NC_012898;protein=YP_003002071.1	gene=tufA;accession=MW845779;protein=QXM17885.1	gene=tufA;accession=MW845776;protein=QXM17491.1	gene=tufA;accession=NC_040294;protein=YP_009550301.1	gene=tufA;accession=MW561224;protein=QTI82805.1	gene=tufA;accession=KC509522;protein=AGH28657.1	gene=tufA;accession=NC_043929;protein=YP_009677073.1	gene=tufA;accession=NC_036804;protein=YP_009455853.1	gene=tufA;accession=NC_057645;protein=YP_010172779.1	gene=tufA;accession=KF733443;protein=AHI51245.1	gene=tufA;accession=MG755797;protein=AWT39012.1	gene=tufA;accession=NC_015403;protein=YP_004376606.1	gene=tufA;accession=NC_045244;protein=YP_009711942.1	gene=tufA;accession=NC_016735;protein=YP_005090128.1	gene=tufA;accession=NC_037998;protein=YP_009496289.1	gene=tufA;accession=NC_024084;protein=YP_009029398.1	gene=tufA;accession=NC_056794;protein=YP_010134271.1	gene=tufA;accession=AP018511;protein=BBC77850.1	gene=tufA;accession=NC_056787;protein=YP_010133747.1	gene=tufA;accession=KJ877675;protein=AIM52701.1	gene=tufA;accession=MG755791;protein=AWT38203.1	gene=tufA;accession=NC_061048;protein=YP_010283287.1	gene=tufA;accession=NC_058782;protein=YP_010208026.1
N0.HOG0000040	OG0000039	n0	68	psbJ			gene=psbJ;accession=NC_030169;protein=YP_009252766.1	gene=psbJ;accession=NC_012575;contig=C_0	gene=psbJ;accession=NC_008101;protein=YP_635957.1	gene=psbJ;accession=KY860574;protein=ASV47652.1	gene=psbJ;accession=NC_035720;protein=YP_009420273.1	gene=psbJ;accession=NC_000926;protein=NP_050720.1	gene=psbJ;accession=NC_009573;protein=YP_001293531.1	gene=psbJ;accession=NC_027589;protein=YP_009159209.1	gene=psbJ;accession=MK798155;protein=QQP22369.1	gene=psbJ;accession=NC_038216;protein=YP_009504683.1	gene=psbJ;accession=NC_001675;protein=NP_043181.1	gene=psbJ;accession=MF167427;protein=ASQ40379.1	gene=psbJ;accession=MF167424;protein=ASQ39937.1	gene=psbJ;accession=NC_020371;protein=YP_007476297.1	gene=psbJ;accession=NC_049168;protein=YP_009873614.1	gene=psbJ;accession=LC564893;protein=BCG67662.1	gene=psbJ;accession=MT471323;protein=QRN72685.1	gene=psbJ;mag=TARA_B110000977_METAG-scaffold_147;contig=C_0	gene=psbJ;accession=NC_038000;protein=YP_009496492.1	gene=psbJ;accession=KC509519;protein=AGH28182.1	gene=psbJ;accession=NC_012898;protein=YP_003002082.1	gene=psbJ;accession=MW845779;protein=QXM17949.1	gene=psbJ;accession=MW845776;protein=QXM17554.1	gene=psbJ;accession=NC_040294;protein=YP_009550400.1	gene=psbJ;accession=MW561224;protein=QTI82836.1	gene=psbJ;accession=KC509522;protein=AGH28592.1	gene=psbJ;accession=NC_043929;protein=YP_009677034.1	gene=psbJ;accession=NC_036804;protein=YP_009455817.1	gene=psbJ;accession=NC_057645;protein=YP_010172859.1	gene=psbJ;accession=KF733443;protein=AHI51129.1	gene=psbJ;accession=MG755797;protein=AWT38965.1	gene=psbJ;accession=NC_015403;protein=YP_004376671.1		gene=psbJ;accession=NC_016735;protein=YP_005090094.1	gene=psbJ;accession=NC_037998;protein=YP_009496258.1	gene=psbJ;accession=NC_024084;protein=YP_009029348.1	gene=psbJ;accession=NC_056794;protein=YP_010134198.1	gene=psbJ;accession=AP018511;protein=BBC77787.1	gene=psbJ;accession=NC_056787;protein=YP_010133622.1	gene=psbJ;accession=KJ877675;protein=AIM52694.1	gene=psbJ;accession=MG755791;protein=AWT38146.1	gene=psbJ;accession=NC_061048;protein=YP_010283205.1	gene=psbJ;accession=NC_058782;protein=YP_010207993.1
N0.HOG0000041	OG0000040	n0	68	psbF			gene=psbF;accession=NC_030169;protein=YP_009252768.1	gene=psbF;accession=NC_012575;contig=C_0	gene=psbF;accession=NC_008101;protein=YP_635951.1	gene=psbF;accession=KY860574;protein=ASV47650.1	gene=psbF;accession=NC_035720;protein=YP_009420275.1	gene=psbF;accession=NC_000926;protein=NP_050722.1	gene=psbF;accession=NC_009573;protein=YP_001293533.1	gene=psbF;accession=NC_027589;protein=YP_009159211.1	gene=psbF;accession=MK798155;protein=QQP22366.1	gene=psbF;accession=NC_038216;protein=YP_009504681.1	gene=psbF;accession=NC_001675;protein=NP_043179.1	gene=psbF;accession=MF167427;protein=ASQ40381.1	gene=psbF;accession=MF167424;protein=ASQ39934.1	gene=psbF;accession=NC_020371;protein=YP_007476299.1	gene=psbF;accession=NC_049168;protein=YP_009873616.1	gene=psbF;accession=LC564893;protein=BCG67660.1	gene=psbF;accession=MT471323;protein=QRN72683.1	gene=psbF;mag=TARA_B110000977_METAG-scaffold_147;contig=C_0	gene=psbF;accession=NC_038000;protein=YP_009496490.1	gene=psbF;accession=KC509519;protein=AGH28184.1	gene=psbF;accession=NC_012898;protein=YP_003002084.1	gene=psbF;accession=MW845779;protein=QXM17947.1	gene=psbF;accession=MW845776;protein=QXM17552.1	gene=psbF;accession=NC_040294;protein=YP_009550402.1	gene=psbF;accession=MW561224;protein=QTI82834.1	gene=psbF;accession=KC509522;protein=AGH28590.1	gene=psbF;accession=NC_043929;protein=YP_009677036.1	gene=psbF;accession=NC_036804;protein=YP_009455819.1	gene=psbF;accession=NC_057645;protein=YP_010172861.1	gene=psbF;accession=KF733443;protein=AHI51127.1	gene=psbF;accession=MG755797;protein=AWT38963.1	gene=psbF;accession=NC_015403;protein=YP_004376669.1		gene=psbF;accession=NC_016735;protein=YP_005090092.1	gene=psbF;accession=NC_037998;protein=YP_009496260.1	gene=psbF;accession=NC_024084;protein=YP_009029350.1	gene=psbF;accession=NC_056794;protein=YP_010134197.1	gene=psbF;accession=AP018511;protein=BBC77785.1	gene=psbF;accession=NC_056787;protein=YP_010133624.1	gene=psbF;accession=KJ877675;protein=AIM52696.1	gene=psbF;accession=MG755791;protein=AWT38144.1	gene=psbF;accession=NC_061048;protein=YP_010283207.1	gene=psbF;accession=NC_058782;protein=YP_010207991.1
N0.HOG0000042	OG0000041	n0	68	psbE			gene=psbE;accession=NC_030169;protein=YP_009252769.1	gene=psbE;accession=NC_012575;contig=C_0	gene=psbE;accession=NC_008101;protein=YP_636009.1	gene=psbE;accession=KY860574;protein=ASV47649.1	gene=psbE;accession=NC_035720;protein=YP_009420276.1	gene=psbE;accession=NC_000926;protein=NP_050723.1	gene=psbE;accession=NC_009573;protein=YP_001293534.1	gene=psbE;accession=NC_027589;protein=YP_009159212.1	gene=psbE;accession=MK798155;protein=QQP22379.1	gene=psbE;accession=NC_038216;protein=YP_009504680.1	gene=psbE;accession=NC_001675;protein=NP_043178.1	gene=psbE;accession=MF167427;protein=ASQ40382.1	gene=psbE;accession=MF167424;protein=ASQ39917.1	gene=psbE;accession=NC_020371;protein=YP_007476300.1	gene=psbE;accession=NC_049168;protein=YP_009873617.1	gene=psbE;accession=LC564893;protein=BCG67659.1	gene=psbE;accession=MT471323;protein=QRN72682.1	gene=psbE;mag=TARA_B110000977_METAG-scaffold_147;contig=C_0	gene=psbE;accession=NC_038000;protein=YP_009496489.1	gene=psbE;accession=KC509519;protein=AGH28185.1	gene=psbE;accession=NC_012898;protein=YP_003002085.1	gene=psbE;accession=MW845779;protein=QXM17946.1	gene=psbE;accession=MW845776;protein=QXM17551.1	gene=psbE;accession=NC_040294;protein=YP_009550403.1	gene=psbE;accession=MW561224;protein=QTI82833.1	gene=psbE;accession=KC509522;protein=AGH28589.1	gene=psbE;accession=NC_043929;protein=YP_009677037.1	gene=psbE;accession=NC_036804;protein=YP_009455820.1	gene=psbE;accession=NC_057645;protein=YP_010172862.1	gene=psbE;accession=KF733443;protein=AHI51126.1	gene=psbE;accession=MG755797;protein=AWT38962.1	gene=psbE;accession=NC_015403;protein=YP_004376668.1	gene=psbE;accession=NC_045244;protein=YP_009711906.1	gene=psbE;accession=NC_016735;protein=YP_005090091.1	gene=psbE;accession=NC_037998;protein=YP_009496261.1	gene=psbE;accession=NC_024084;protein=YP_009029351.1	gene=psbE;accession=NC_056794;protein=YP_010134196.1	gene=psbE;accession=AP018511;protein=BBC77784.1	gene=psbE;accession=NC_056787;protein=YP_010133625.1		gene=psbE;accession=MG755791;protein=AWT38143.1	gene=psbE;accession=NC_061048;protein=YP_010283208.1	gene=psbE;accession=NC_058782;protein=YP_010207990.1
N0.HOG0000043	OG0000042	n0	68	rps18			gene=rps18;accession=NC_030169;protein=YP_009252781.1	gene=rps18;accession=NC_012575;contig=C_0	gene=rps18;accession=NC_008101;protein=YP_635993.1	gene=rps18;accession=KY860574;protein=ASV47627.1	gene=rps18;accession=NC_035720;protein=YP_009420298.1	gene=rps18;accession=NC_000926;protein=NP_050745.1	gene=rps18;accession=NC_009573;protein=YP_001293556.1	gene=rps18;accession=NC_027589;protein=YP_009159234.1	gene=rps18;accession=MK798155;protein=QQP22385.1	gene=rps18;accession=NC_038216;protein=YP_009504705.1	gene=rps18;accession=NC_001675;protein=NP_043203.1	gene=rps18;accession=MF167427;protein=ASQ40428.1		gene=rps18;accession=NC_020371;protein=YP_007476313.1	gene=rps18;accession=NC_049168;protein=YP_009873591.1	gene=rps18;accession=LC564893;protein=BCG67710.1	gene=rps18;accession=MT471323;protein=QRN72621.1	gene=rps18;mag=TARA_B110000977_METAG-scaffold_147;contig=C_0	gene=rps18;accession=NC_038000;protein=YP_009496518.1	gene=rps18;accession=KC509519;protein=AGH28145.1	gene=rps18;accession=NC_012898;protein=YP_003002114.1	gene=rps18;accession=MW845779;protein=QXM17915.1	gene=rps18;accession=MW845776;protein=QXM17520.1	gene=rps18;accession=NC_040294;protein=YP_009550376.1	gene=rps18;accession=MW561224;protein=QTI82862.1	gene=rps18;accession=KC509522;protein=AGH28550.1	gene=rps18;accession=NC_043929;protein=YP_009677119.1	gene=rps18;accession=NC_036804;protein=YP_009455803.1	gene=rps18;accession=NC_057645;protein=YP_010172836.1	gene=rps18;accession=KF733443;protein=AHI51171.1	gene=rps18;accession=MG755797;protein=AWT38975.1	gene=rps18;accession=NC_015403;protein=YP_004376569.1	gene=rps18;accession=NC_045244;protein=YP_009711918.1	gene=rps18;accession=NC_016735;protein=YP_005090073.1	gene=rps18;accession=NC_037998;protein=YP_009496233.1	gene=rps18;accession=NC_024084;protein=YP_009029323.1	gene=rps18;accession=NC_056794;protein=YP_010134238.1	gene=rps18;accession=AP018511;protein=BBC77824.1	gene=rps18;accession=NC_056787;protein=YP_010133673.1	gene=rps18;accession=KJ877675;protein=AIM52766.1	gene=rps18;accession=MG755791;protein=AWT38102.1	gene=rps18;accession=NC_061048;protein=YP_010283235.1	gene=rps18;accession=NC_058782;protein=YP_010208067.1
N0.HOG0000044	OG0000043	n0	68	psbN			gene=psbN;accession=NC_030169;protein=YP_009252799.1	gene=psbN;accession=NC_012575;contig=C_0	gene=psbN;accession=NC_008101;protein=YP_635970.1	gene=psbN;accession=KY860574;protein=ASV47568.1	gene=psbN;accession=NC_035720;protein=YP_009420355.1	gene=psbN;accession=NC_000926;protein=NP_050801.1	gene=psbN;accession=NC_009573;protein=YP_001293612.1	gene=psbN;accession=NC_027589;protein=YP_009159290.1	gene=psbN;accession=MK798155;protein=QQP22442.1	gene=psbN;accession=NC_038216;protein=YP_009504667.1	gene=psbN;accession=NC_001675;protein=NP_043165.1	gene=psbN;accession=MF167427;protein=ASQ40434.1	gene=psbN;accession=MF167424;protein=ASQ39933.1	gene=psbN;accession=NC_020371;protein=YP_007476244.1	gene=psbN;accession=NC_049168;protein=YP_009873561.1	gene=psbN;accession=LC564893;protein=BCG67759.1	gene=psbN;accession=MT471323;protein=QRN72677.1	gene=psbN;mag=TARA_B110000977_METAG-scaffold_147;contig=C_0	gene=psbN;accession=NC_038000;protein=YP_009496530.1	gene=psbN;accession=KC509519;protein=AGH28163.1	gene=psbN;accession=NC_012898;protein=YP_003002075.1	gene=psbN;accession=MW845779;protein=QXM17956.1	gene=psbN;accession=MW845776;protein=QXM17561.1	gene=psbN;accession=NC_040294;protein=YP_009550296.1	gene=psbN;accession=MW561224;protein=QTI82874.1	gene=psbN;accession=KC509522;protein=AGH28574.1	gene=psbN;accession=NC_043929;protein=YP_009677057.1	gene=psbN;accession=NC_036804;protein=YP_009455858.1	gene=psbN;accession=NC_057645;protein=YP_010172875.1	gene=psbN;accession=KF733443;protein=AHI51147.1	gene=psbN;accession=MG755797;protein=AWT38937.1	gene=psbN;accession=NC_015403;protein=YP_004376684.1		gene=psbN;accession=NC_016735;protein=YP_005090123.1	gene=psbN;accession=NC_037998;protein=YP_009496214.1	gene=psbN;accession=NC_024084;protein=YP_009029342.1	gene=psbN;accession=NC_056794;protein=YP_010134211.1	gene=psbN;accession=AP018511;protein=BBC77800.1	gene=psbN;accession=NC_056787;protein=YP_010133648.1	gene=psbN;accession=KJ877675;protein=AIM52804.1	gene=psbN;accession=MG755791;protein=AWT38132.1	gene=psbN;accession=NC_061048;protein=YP_010283184.1	gene=psbN;accession=NC_058782;protein=YP_010208083.1
N0.HOG0000045	OG0000044	n0	68	psbB			gene=psbB;accession=NC_030169;protein=YP_009252801.1	gene=psbB;accession=NC_012575;contig=C_0	gene=psbB;accession=NC_008101;protein=YP_635968.1	gene=psbB;accession=KY860574;protein=ASV47571.1	gene=psbB;accession=NC_035720;protein=YP_009420353.1	gene=psbB;accession=NC_000926;protein=NP_050799.1	gene=psbB;accession=NC_009573;protein=YP_001293610.1	gene=psbB;accession=NC_027589;protein=YP_009159288.1	gene=psbB;accession=MK798155;protein=QQP22433.1	gene=psbB;accession=NC_038216;protein=YP_009504669.1	gene=psbB;accession=NC_001675;protein=NP_043167.1	gene=psbB;accession=MF167427;protein=ASQ40363.1	gene=psbB;accession=MF167424;protein=ASQ39806.1	gene=psbB;accession=NC_020371;protein=YP_007476242.1	gene=psbB;accession=NC_049168;protein=YP_009873559.1	gene=psbB;accession=LC564893;protein=BCG67757.1	gene=psbB;accession=MT471323;protein=QRN72675.1	gene=psbB;mag=TARA_B110000977_METAG-scaffold_147;contig=C_0	gene=psbB;accession=NC_038000;protein=YP_009496532.1	gene=psbB;accession=KC509519;protein=AGH28165.1	gene=psbB;accession=NC_012898;protein=YP_003002073.1	gene=psbB;accession=MW845779;protein=QXM17958.1	gene=psbB;accession=MW845776;protein=QXM17563.1	gene=psbB;accession=NC_040294;protein=YP_009550298.1	gene=psbB;accession=MW561224;protein=QTI82876.1	gene=psbB;accession=KC509522;protein=AGH28572.1	gene=psbB;accession=NC_043929;protein=YP_009677071.1	gene=psbB;accession=NC_036804;protein=YP_009455860.1	gene=psbB;accession=NC_057645;protein=YP_010172877.1	gene=psbB;accession=KF733443;protein=AHI51149.1	gene=psbB;accession=MG755797;protein=AWT38939.1	gene=psbB;accession=NC_015403;protein=YP_004376686.1	gene=psbB;accession=NC_045244;protein=YP_009711881.1	gene=psbB;accession=NC_016735;protein=YP_005090121.1	gene=psbB;accession=NC_037998;protein=YP_009496216.1	gene=psbB;accession=NC_024084;protein=YP_009029340.1	gene=psbB;accession=NC_056794;protein=YP_010134213.1	gene=psbB;accession=AP018511;protein=BBC77802.1	gene=psbB;accession=NC_056787;protein=YP_010133650.1	gene=psbB;accession=KJ877675;protein=AIM52791.1	gene=psbB;accession=MG755791;protein=AWT38134.1	gene=psbB;accession=NC_061048;protein=YP_010283182.1	gene=psbB;accession=NC_058782;protein=YP_010208081.1
N0.HOG0000046	OG0000045	n0	61	ccs1	ycf44	ccs1 of Fragilariopsis cylindrus mislabelled as ccsA				gene=ccs1;accession=KY860574;protein=ASV47533.1	gene=ccs1;accession=NC_035720;protein=YP_009420244.1	gene=ccs1;accession=NC_000926;protein=NP_050688.1	gene=ccs1;accession=NC_009573;protein=YP_001293501.1	gene=ccs1;accession=NC_027589;protein=YP_009159179.1	gene=ccs1;accession=MK798155;protein=QQP22341.1					gene=ccs1;accession=NC_020371;protein=YP_007476302.1	gene=ycf44;accession=NC_049168;protein=YP_009873564.1	gene=ccs1;accession=LC564893;protein=BCG67670.1	gene=ccs1;accession=MT471323;protein=QRN72715.1	gene=ccs1;mag=TARA_B110000977_METAG-scaffold_147;contig=C_0	gene=ccs1;accession=NC_038000;protein=YP_009496556.1	gene=ccs1;accession=KC509519;protein=AGH28211.1	gene=ycf44;accession=NC_012898;protein=YP_003002107.1	gene=ccs1;accession=MW845779;protein=QXM17893.1	gene=ccs1;accession=MW845776;protein=QXM17499.1	gene=ccs1;accession=NC_040294;protein=YP_009550356.1	gene=ccs1;accession=MW561224;protein=QTI82813.1, gene=ccs1;accession=MW561224;protein=QTI82761.1	gene=ccs1;accession=KC509522;protein=AGH28669.1	gene=ccs1;accession=NC_043929;protein=YP_009677041.1	gene=ccs1;accession=NC_036804;protein=YP_009455767.1	gene=ccs1;accession=NC_057645;protein=YP_010172816.1	gene=ccs1;accession=KF733443;protein=AHI51205.1, gene=ccs1;accession=KF733443;protein=AHI51263.1	gene=ccs1;accession=MG755797;protein=AWT38995.1, gene=ccs1;accession=MG755797;protein=AWT39048.1	gene=ccs1;accession=NC_015403;protein=YP_004376646.1	gene=ccsA;accession=NC_045244;protein=YP_009711978.1	gene=ccs1;accession=NC_016735;protein=YP_005090040.1	gene=ccs1;accession=NC_037998;protein=YP_009496334.1	gene=ccs1;accession=NC_024084;protein=YP_009029413.1	gene=ccs1;accession=NC_056794;protein=YP_010134267.1	gene=ccs1;accession=AP018511;protein=BBC77888.1	gene=ccs1;accession=NC_056787;protein=YP_010133696.1	gene=ccs1;accession=KJ877675;protein=AIM52740.1, gene=ccs1;accession=KJ877675;protein=AIM52818.1	gene=ccs1;accession=MG755791;protein=AWT38211.1	gene=ccs1;accession=NC_061048;protein=YP_010283330.1	gene=ccs1;accession=NC_058782;protein=YP_010208046.1
N0.HOG0000047	OG0000046	n0	67	rps8			gene=rps8;accession=NC_030169;protein=YP_009252741.1	gene=rps8;accession=NC_012575;contig=C_0	gene=rps8;accession=NC_008101;protein=YP_636011.1	gene=rps8;accession=KY860574;protein=ASV47588.1	gene=rps8;accession=NC_035720;protein=YP_009420336.1	gene=rps8;accession=NC_000926;protein=NP_050782.1	gene=rps8;accession=NC_009573;protein=YP_001293593.1	gene=rps8;accession=NC_027589;protein=YP_009159271.1	gene=rps8;accession=MK798155;protein=QQP22394.1	gene=rps8;accession=NC_038216;protein=YP_009504693.1	gene=rps8;accession=NC_001675;protein=NP_043191.1	gene=rps8;accession=MF167427;protein=ASQ40411.1	gene=rps8;accession=MF167424;protein=ASQ39882.1	gene=rps8;accession=NC_020371;protein=YP_007476237.1	gene=rps8;accession=NC_049168;protein=YP_009873640.1	gene=rps8;accession=LC564893;protein=BCG67733.1	gene=rps8;accession=MT471323;protein=QRN72647.1	gene=rps8;mag=TARA_B110000977_METAG-scaffold_147;contig=C_0	gene=rps8;accession=NC_038000;protein=YP_009496587.1	gene=rps8;accession=KC509519;protein=AGH28235.1	gene=rps8;accession=NC_012898;protein=YP_003002058.1	gene=rps8;accession=MW845779;protein=QXM17871.1	gene=rps8;accession=MW845776;protein=QXM17477.1	gene=rps8;accession=NC_040294;protein=YP_009550315.1	gene=rps8;accession=MW561224;protein=QTI82791.1	gene=rps8;accession=KC509522;protein=AGH28643.1	gene=rps8;accession=NC_043929;protein=YP_009677086.1	gene=rps8;accession=NC_036804;protein=YP_009455839.1	gene=rps8;accession=NC_057645;protein=YP_010172793.1	gene=rps8;accession=KF733443;protein=AHI51231.1	gene=rps8;accession=MG755797;protein=AWT39026.1	gene=rps8;accession=NC_015403;protein=YP_004376620.1	gene=rps8;accession=NC_045244;protein=YP_009711955.1	gene=rps8;accession=NC_016735;protein=YP_005090142.1	gene=rps8;accession=NC_037998;protein=YP_009496303.1	gene=rps8;accession=NC_024084;protein=YP_009029384.1	gene=rps8;accession=NC_056794;protein=YP_010134285.1	gene=rps8;accession=AP018511;protein=BBC77864.1	gene=rps8;accession=NC_056787;protein=YP_010133733.1	gene=rps8;accession=KJ877675;protein=AIM52715.1		gene=rps8;accession=NC_061048;protein=YP_010283301.1	gene=rps8;accession=NC_058782;protein=YP_010208012.1
N0.HOG0000048	OG0000047	n0	67	rpl23			gene=rpl23;accession=NC_030169;protein=YP_009252749.1	gene=rpl23;accession=NC_012575;contig=C_0	gene=rpl23;accession=NC_008101;protein=YP_635988.2	gene=rpl23;accession=KY860574;protein=ASV47599.1	gene=rpl23;accession=NC_035720;protein=YP_009420325.1	gene=rpl23;accession=NC_000926;protein=NP_050771.1	gene=rpl23;accession=NC_009573;protein=YP_001293582.1	gene=rpl23;accession=NC_027589;protein=YP_009159260.1	gene=rpl23;accession=MK798155;protein=QQP22398.1			gene=rpl23;accession=MF167427;protein=ASQ40420.1	gene=rpl23;accession=MF167424;protein=ASQ39901.1	gene=rpl23;accession=NC_020371;protein=YP_007476228.1	gene=rpl23;accession=NC_049168;protein=YP_009873631.1	gene=rpl23;accession=LC564893;protein=BCG67723.1	gene=rpl23;accession=MT471323;protein=QRN72638.1	gene=rpl23;mag=TARA_B110000977_METAG-scaffold_147;contig=C_0	gene=rpl23;accession=NC_038000;protein=YP_009496575.1	gene=rpl23;accession=KC509519;protein=AGH28223.1	gene=rpl23;accession=NC_012898;protein=YP_003002048.1	gene=rpl23;accession=MW845779;protein=QXM17859.1	gene=rpl23;accession=MW845776;protein=QXM17465.1	gene=rpl23;accession=NC_040294;protein=YP_009550325.1	gene=rpl23;accession=MW561224;protein=QTI82779.1	gene=rpl23;accession=KC509522;protein=AGH28631.1	gene=rpl23;accession=NC_043929;protein=YP_009677097.1	gene=rpl23;accession=NC_036804;protein=YP_009455828.1	gene=rpl23;accession=NC_057645;protein=YP_010172805.1	gene=rpl23;accession=KF733443;protein=AHI51219.1	gene=rpl23;accession=MG755797;protein=AWT39038.1	gene=rpl23;accession=NC_015403;protein=YP_004376632.1	gene=rpl23;accession=NC_045244;protein=YP_009711966.1	gene=rpl23;accession=NC_016735;protein=YP_005090153.1	gene=rpl23;accession=NC_037998;protein=YP_009496315.1	gene=rpl23;accession=NC_024084;protein=YP_009029373.1	gene=rpl23;accession=NC_056794;protein=YP_010134297.1	gene=rpl23;accession=AP018511;protein=BBC77876.1	gene=rpl23;accession=NC_056787;protein=YP_010133721.1	gene=rpl23;accession=KJ877675;protein=AIM52725.1	gene=rpl23;accession=MG755791;protein=AWT38180.1	gene=rpl23;accession=NC_061048;protein=YP_010283312.1	gene=rpl23;accession=NC_058782;protein=YP_010208000.1
N0.HOG0000049	OG0000048	n0	67	ycf4			gene=ycf4;accession=NC_030169;protein=YP_009252757.1		gene=ycf4;accession=NC_008101;protein=YP_636007.1	gene=ycf4;accession=KY860574;protein=ASV47648.1	gene=ycf4;accession=NC_035720;protein=YP_009420277.1	gene=ycf4;accession=NC_000926;protein=NP_050724.1	gene=ycf4;accession=NC_009573;protein=YP_001293535.1	gene=ycf4;accession=NC_027589;protein=YP_009159213.1	gene=ycf4;accession=MK798155;protein=QQP22365.1	gene=ycf4;accession=NC_038216;protein=YP_009504647.1	gene=ycf4;accession=NC_001675;protein=NP_043147.1	gene=ycf4;accession=MF167427;protein=ASQ40322.1	gene=ycf4;accession=MF167424;protein=ASQ39852.1	gene=ycf4;accession=NC_020371;protein=YP_007476259.1	gene=ycf4;accession=NC_049168;protein=YP_009873569.1	gene=ycf4;accession=LC564893;protein=BCG67682.1	gene=ycf4;accession=MT471323;protein=QRN72710.1	gene=ycf4;mag=TARA_B110000977_METAG-scaffold_147;contig=C_0	gene=ycf4;accession=NC_038000;protein=YP_009496488.1	gene=ycf4;accession=KC509519;protein=AGH28186.1	gene=ycf4;accession=NC_012898;protein=YP_003002020.1	gene=ycf4;accession=MW845779;protein=QXM17945.1	gene=ycf4;accession=MW845776;protein=QXM17550.1	gene=ycf4;accession=NC_040294;protein=YP_009550404.1	gene=ycf4;accession=MW561224;protein=QTI82832.1	gene=ycf4;accession=KC509522;protein=AGH28588.1	gene=ycf4;accession=NC_043929;protein=YP_009677018.1	gene=ycf4;accession=NC_036804;protein=YP_009455821.1	gene=ycf4;accession=NC_057645;protein=YP_010172863.1	gene=ycf4;accession=KF733443;protein=AHI51125.1	gene=ycf4;accession=MG755797;protein=AWT38961.1	gene=ycf4;accession=NC_015403;protein=YP_004376667.1	gene=ycf4;accession=NC_045244;protein=YP_009711907.1	gene=ycf4;accession=NC_016735;protein=YP_005090090.1	gene=ycf4;accession=NC_037998;protein=YP_009496262.1	gene=ycf4;accession=NC_024084;protein=YP_009029352.1	gene=ycf4;accession=NC_056794;protein=YP_010134195.1	gene=ycf4;accession=AP018511;protein=BBC77783.1	gene=ycf4;accession=NC_056787;protein=YP_010133626.1	gene=ycf4;accession=KJ877675;protein=AIM52697.1	gene=ycf4;accession=MG755791;protein=AWT38142.1	gene=ycf4;accession=NC_061048;protein=YP_010283209.1	gene=ycf4;accession=NC_058782;protein=YP_010207989.1
N0.HOG0000050	OG0000049	n0	67	petG			gene=petG;accession=NC_030169;protein=YP_009252764.1	gene=petG;accession=NC_012575;contig=C_0	gene=petG;accession=NC_008101;protein=YP_635953.1	gene=petG;accession=KY860574;protein=ASV47608.1	gene=petG;accession=NC_035720;protein=YP_009420315.1	gene=petG;accession=NC_000926;protein=NP_050762.1	gene=petG;accession=NC_009573;protein=YP_001293573.1	gene=petG;accession=NC_027589;protein=YP_009159251.1	gene=petG;accession=MK798155;protein=QQP22397.1	gene=petG;accession=NC_038216;protein=YP_009504723.1	gene=petG;accession=NC_001675;protein=NP_043220.1	gene=petG;accession=MF167427;protein=ASQ40338.1	gene=petG;accession=MF167424;protein=ASQ39943.1	gene=petG;accession=NC_020371;protein=YP_007476293.1	gene=petG;accession=NC_049168;protein=YP_009873619.1	gene=petG;accession=LC564893;protein=BCG67684.1	gene=petG;accession=MT471323;protein=QRN72627.1	gene=petG;mag=TARA_B110000977_METAG-scaffold_147;contig=C_0	gene=petG;accession=NC_038000;protein=YP_009496545.1	gene=petG;accession=KC509519;protein=AGH28174.1	gene=petG;accession=NC_012898;protein=YP_003002089.1	gene=petG;accession=MW845779;protein=QXM17932.1	gene=petG;accession=MW845776;protein=QXM17537.1	gene=petG;accession=NC_040294;protein=YP_009550421.1	gene=petG;accession=MW561224;protein=QTI82750.1	gene=petG;accession=KC509522;protein=AGH28596.1	gene=petG;accession=NC_043929;protein=YP_009677021.1	gene=petG;accession=NC_036804;protein=YP_009455809.1	gene=petG;accession=NC_057645;protein=YP_010172851.1	gene=petG;accession=KF733443;protein=AHI51141.1	gene=petG;accession=MG755797;protein=AWT38987.1	gene=petG;accession=NC_015403;protein=YP_004376679.1		gene=petG;accession=NC_016735;protein=YP_005090067.1	gene=petG;accession=NC_037998;protein=YP_009496271.1	gene=petG;accession=NC_024084;protein=YP_009029330.1	gene=petG;accession=NC_056794;protein=YP_010134206.1	gene=petG;accession=AP018511;protein=BBC77795.1	gene=petG;accession=NC_056787;protein=YP_010133608.1	gene=petG;accession=KJ877675;protein=AIM52796.1	gene=petG;accession=MG755791;protein=AWT38111.1	gene=petG;accession=NC_061048;protein=YP_010283191.1	gene=petG;accession=NC_058782;protein=YP_010208052.1
N0.HOG0000051	OG0000050	n0	67	psbI			gene=psbI;accession=NC_030169;protein=YP_009252765.1	gene=psbI;accession=NC_012575;contig=C_0	gene=psbI;accession=NC_008101;protein=YP_635983.1	gene=psbI;accession=KY860574;protein=ASV47644.1	gene=psbI;accession=NC_035720;protein=YP_009420281.1	gene=psbI;accession=NC_000926;protein=NP_050728.1	gene=psbI;accession=NC_009573;protein=YP_001293539.1	gene=psbI;accession=NC_027589;protein=YP_009159217.1	gene=psbI;accession=MK798155;protein=QQP22358.1	gene=psbI;accession=NC_038216;protein=YP_009504739.1	gene=psbI;accession=NC_001675;protein=NP_043236.1	gene=psbI;accession=MF167427;protein=ASQ40402.1	gene=psbI;accession=MF167424;protein=ASQ39942.1	gene=psbI;accession=NC_020371;protein=YP_007476310.1	gene=psbI;accession=NC_049168;protein=YP_009873598.1	gene=psbI;accession=LC564893;protein=BCG67753.1	gene=psbI;accession=MT471323;protein=QRN72614.1	gene=psbI;mag=TARA_B110000977_METAG-scaffold_147;contig=C_0	gene=psbI;accession=NC_038000;protein=YP_009496482.1	gene=psbI;accession=KC509519;protein=AGH28192.1	gene=psbI;accession=NC_012898;protein=YP_003002094.1	gene=psbI;accession=MW845779;protein=QXM17939.1	gene=psbI;accession=MW845776;protein=QXM17544.1	gene=psbI;accession=NC_040294;protein=YP_009550388.1	gene=psbI;accession=MW561224;protein=QTI82826.1	gene=psbI;accession=KC509522;protein=AGH28582.1	gene=psbI;accession=NC_043929;protein=YP_009677065.1	gene=psbI;accession=NC_036804;protein=YP_009455772.1	gene=psbI;accession=NC_057645;protein=YP_010172869.1	gene=psbI;accession=KF733443;protein=AHI51119.1	gene=psbI;accession=MG755797;protein=AWT38955.1			gene=psbI;accession=NC_016735;protein=YP_005090034.1	gene=psbI;accession=NC_037998;protein=YP_009496268.1	gene=psbI;accession=NC_024084;protein=YP_009029358.1	gene=psbI;accession=NC_056794;protein=YP_010134189.1	gene=psbI;accession=AP018511;protein=BBC77777.1	gene=psbI;accession=NC_056787;protein=YP_010133632.1	gene=psbI;accession=KJ877675;protein=AIM52803.1	gene=psbI;accession=MG755791;protein=AWT38124.1	gene=psbI;accession=NC_061048;protein=YP_010283215.1	gene=psbI;accession=NC_058782;protein=YP_010207983.1
N0.HOG0000052	OG0000051	n0	67	psbL			gene=psbL;accession=NC_030169;protein=YP_009252767.1	gene=psbL;accession=NC_012575;contig=C_0	gene=psbL;accession=NC_008101;protein=YP_635952.1	gene=psbL;accession=KY860574;protein=ASV47651.1	gene=psbL;accession=NC_035720;protein=YP_009420274.1	gene=psbL;accession=NC_000926;protein=NP_050721.1	gene=psbL;accession=NC_009573;protein=YP_001293532.1	gene=psbL;accession=NC_027589;protein=YP_009159210.1	gene=psbL;accession=MK798155;protein=QQP22370.1	gene=psbL;accession=NC_038216;protein=YP_009504682.1	gene=psbL;accession=NC_001675;protein=NP_043180.1	gene=psbL;accession=MF167427;protein=ASQ40380.1	gene=psbL;accession=MF167424;protein=ASQ39941.1	gene=psbL;accession=NC_020371;protein=YP_007476298.1	gene=psbL;accession=NC_049168;protein=YP_009873615.1	gene=psbL;accession=LC564893;protein=BCG67661.1	gene=psbL;accession=MT471323;protein=QRN72684.1	gene=psbL;mag=TARA_B110000977_METAG-scaffold_147;contig=C_0	gene=psbL;accession=NC_038000;protein=YP_009496491.1	gene=psbL;accession=KC509519;protein=AGH28183.1	gene=psbL;accession=NC_012898;protein=YP_003002083.1	gene=psbL;accession=MW845779;protein=QXM17948.1	gene=psbL;accession=MW845776;protein=QXM17553.1	gene=psbL;accession=NC_040294;protein=YP_009550401.1	gene=psbL;accession=MW561224;protein=QTI82835.1	gene=psbL;accession=KC509522;protein=AGH28591.1	gene=psbL;accession=NC_043929;protein=YP_009677035.1	gene=psbL;accession=NC_036804;protein=YP_009455818.1	gene=psbL;accession=NC_057645;protein=YP_010172860.1	gene=psbL;accession=KF733443;protein=AHI51128.1	gene=psbL;accession=MG755797;protein=AWT38964.1	gene=psbL;accession=NC_015403;protein=YP_004376670.1		gene=psbL;accession=NC_016735;protein=YP_005090093.1	gene=psbL;accession=NC_037998;protein=YP_009496259.1	gene=psbL;accession=NC_024084;protein=YP_009029349.1		gene=psbL;accession=AP018511;protein=BBC77786.1	gene=psbL;accession=NC_056787;protein=YP_010133623.1	gene=psbL;accession=KJ877675;protein=AIM52695.1	gene=psbL;accession=MG755791;protein=AWT38145.1	gene=psbL;accession=NC_061048;protein=YP_010283206.1	gene=psbL;accession=NC_058782;protein=YP_010207992.1
N0.HOG0000053	OG0000052	n0	67	rps9			gene=rps9;accession=NC_030169;protein=YP_009252775.1	gene=rps9;accession=NC_012575;contig=C_0	gene=rps9;accession=NC_008101;protein=YP_636008.1	gene=rps9;accession=KY860574;protein=ASV47578.1	gene=rps9;accession=NC_035720;protein=YP_009420346.1	gene=rps9;accession=NC_000926;protein=NP_050792.1	gene=rps9;accession=NC_009573;protein=YP_001293603.1	gene=rps9;accession=NC_027589;protein=YP_009159281.1	gene=rps9;accession=MK798155;protein=QQP22438.1	gene=rps9;accession=NC_038216;protein=YP_009504610.1	gene=rps9;accession=NC_001675;protein=NP_043255.1			gene=rps9;accession=NC_020371;protein=YP_007476267.1	gene=rps9;accession=NC_049168;protein=YP_009873648.1	gene=rps9;accession=LC564893;protein=BCG67741.1	gene=rps9;accession=MT471323;protein=QRN72655.1	gene=rps9;mag=TARA_B110000977_METAG-scaffold_147;contig=C_0	gene=rps9;accession=NC_038000;protein=YP_009496597.1	gene=rps9;accession=KC509519;protein=AGH28245.1	gene=rps9;accession=NC_012898;protein=YP_003002067.1	gene=rps9;accession=MW845779;protein=QXM17881.1	gene=rps9;accession=MW845776;protein=QXM17487.1	gene=rps9;accession=NC_040294;protein=YP_009550305.1	gene=rps9;accession=MW561224;protein=QTI82801.1	gene=rps9;accession=KC509522;protein=AGH28653.1	gene=rps9;accession=NC_043929;protein=YP_009677077.1	gene=rps9;accession=NC_036804;protein=YP_009455849.1	gene=rps9;accession=NC_057645;protein=YP_010172783.1	gene=rps9;accession=KF733443;protein=AHI51241.1	gene=rps9;accession=MG755797;protein=AWT39016.1	gene=rps9;accession=NC_015403;protein=YP_004376610.1	gene=rps9;accession=NC_045244;protein=YP_009711946.1	gene=rps9;accession=NC_016735;protein=YP_005090132.1	gene=rps9;accession=NC_037998;protein=YP_009496293.1	gene=rps9;accession=NC_024084;protein=YP_009029394.1	gene=rps9;accession=NC_056794;protein=YP_010134275.1	gene=rps9;accession=AP018511;protein=BBC77854.1	gene=rps9;accession=NC_056787;protein=YP_010133743.1	gene=rps9;accession=KJ877675;protein=AIM52705.1	gene=rps9;accession=MG755791;protein=AWT38199.1	gene=rps9;accession=NC_061048;protein=YP_010283291.1	gene=rps9;accession=NC_058782;protein=YP_010208022.1
N0.HOG0000054	OG0000053	n0	67	atpE			gene=atpE;accession=NC_030169;protein=YP_009252791.1	gene=atpE;accession=NC_012575;contig=C_0	gene=atpE;accession=NC_008101;protein=YP_635959.1	gene=atpE;accession=KY860574;protein=ASV47622.1	gene=atpE;accession=NC_035720;protein=YP_009420302.1	gene=atpE;accession=NC_000926;protein=NP_050749.1	gene=atpE;accession=NC_009573;protein=YP_001293560.1	gene=atpE;accession=NC_027589;protein=YP_009159238.1	gene=atpE;accession=MK798155;protein=QQP22381.1	gene=atpE;accession=NC_038216;protein=YP_009504597.1	gene=atpE;accession=NC_001675;protein=NP_043242.1	gene=atpE;accession=MF167427;protein=ASQ40397.1	gene=atpE;accession=MF167424;protein=ASQ39881.1	gene=atpE;accession=NC_020371;protein=YP_007476326.1	gene=atpE;accession=NC_049168;protein=YP_009873555.1	gene=atpE;accession=LC564893;protein=BCG67692.1	gene=atpE;accession=MT471323;protein=QRN72671.1	gene=atpE;mag=TARA_B110000977_METAG-scaffold_147;contig=C_0	gene=atpE;accession=NC_038000;protein=YP_009496515.1	gene=atpE;accession=KC509519;protein=AGH28148.1	gene=atpE;accession=NC_012898;protein=YP_003002117.1	gene=atpE;accession=MW845779;protein=QXM17920.1	gene=atpE;accession=MW845776;protein=QXM17525.1	gene=atpE;accession=NC_040294;protein=YP_009550379.1	gene=atpE;accession=MW561224;protein=QTI82859.1	gene=atpE;accession=KC509522;protein=AGH28553.1	gene=atpE;accession=NC_043929;protein=YP_009677053.1	gene=atpE;accession=NC_036804;protein=YP_009455800.1	gene=atpE;accession=NC_057645;protein=YP_010172839.1	gene=atpE;accession=KF733443;protein=AHI51168.1	gene=atpE;accession=MG755797;protein=AWT38972.1	gene=atpE;accession=NC_015403;protein=YP_004376572.1	gene=atpE;accession=NC_045244;protein=YP_009711921.1	gene=atpE;accession=NC_016735;protein=YP_005090076.1	gene=atpE;accession=NC_037998;protein=YP_009496236.1	gene=atpE;accession=NC_024084;protein=YP_009029320.1	gene=atpE;accession=NC_056794;protein=YP_010134235.1	gene=atpE;accession=AP018511;protein=BBC77821.1	gene=atpE;accession=NC_056787;protein=YP_010133670.1		gene=atpE;accession=MG755791;protein=AWT38099.1	gene=atpE;accession=NC_061048;protein=YP_010283232.1	gene=atpE;accession=NC_058782;protein=YP_010208070.1
N0.HOG0000055	OG0000054	n0	67	petD			gene=petD;accession=NC_030169;protein=YP_009252796.1		gene=petD;accession=NC_008101;protein=YP_636001.1	gene=petD;accession=KY860574;protein=ASV47556.1	gene=petD;accession=NC_035720;protein=YP_009420221.1	gene=petD;accession=NC_000926;protein=NP_050666.1	gene=petD;accession=NC_009573;protein=YP_001293479.1	gene=petD;accession=NC_027589;protein=YP_009159159.1	gene=petD;accession=MK798155;protein=QQP22326.1	gene=petD;accession=NC_038216;protein=YP_009504676.1	gene=petD;accession=NC_001675;protein=NP_043174.1	gene=petD;accession=MF167427;protein=ASQ40375.1	gene=petD;accession=MF167424;protein=ASQ39875.1	gene=petD;accession=NC_020371;protein=YP_007476252.1	gene=petD;accession=NC_049168;protein=YP_009873544.1	gene=petD;accession=LC564893;protein=BCG67657.1	gene=petD;accession=MT471323;protein=QRN72662.1	gene=petD;mag=TARA_B110000977_METAG-scaffold_147;contig=C_0	gene=petD;accession=NC_038000;protein=YP_009496503.1	gene=petD;accession=KC509519;protein=AGH28172.1	gene=petD;accession=NC_012898;protein=YP_003002102.1	gene=petD;accession=MW845779;protein=QXM17906.1	gene=petD;accession=MW845776;protein=QXM17511.1	gene=petD;accession=NC_040294;protein=YP_009550290.1	gene=petD;accession=MW561224;protein=QTI82847.1	gene=petD;accession=KC509522;protein=AGH28567.1	gene=petD;accession=NC_043929;protein=YP_009677105.1	gene=petD;accession=NC_036804;protein=YP_009455751.1	gene=petD;accession=NC_057645;protein=YP_010172757.1	gene=petD;accession=KF733443;protein=AHI51154.1	gene=petD;accession=MG755797;protein=AWT38928.1	gene=petD;accession=NC_015403;protein=YP_004376586.1	gene=petD;accession=NC_045244;protein=YP_009711924.1	gene=petD;accession=NC_016735;protein=YP_005090022.1	gene=petD;accession=NC_037998;protein=YP_009496256.1	gene=petD;accession=NC_024084;protein=YP_009029304.1	gene=petD;accession=NC_056794;protein=YP_010134218.1	gene=petD;accession=AP018511;protein=BBC77807.1	gene=petD;accession=NC_056787;protein=YP_010133656.1	gene=petD;accession=KJ877675;protein=AIM52690.1	gene=petD;accession=MG755791;protein=AWT38116.1	gene=petD;accession=NC_061048;protein=YP_010283192.1	gene=petD;accession=NC_058782;protein=YP_010208058.1
N0.HOG0000056	OG0000055	n0	67	psbT			gene=psbT;accession=NC_030169;protein=YP_009252800.1	gene=psbT;accession=NC_012575;contig=C_0	gene=psbT;accession=NC_008101;protein=YP_635969.1	gene=psbT;accession=KY860574;protein=ASV47570.1	gene=psbT;accession=NC_035720;protein=YP_009420354.1	gene=psbT;accession=NC_000926;protein=NP_050800.1	gene=psbT;accession=NC_009573;protein=YP_001293611.1	gene=psbT;accession=NC_027589;protein=YP_009159289.1	gene=psbT;accession=MK798155;protein=QQP22437.1	gene=psbT;accession=NC_038216;protein=YP_009504668.1	gene=psbT;accession=NC_001675;protein=NP_043166.1	gene=psbT;accession=MF167427;protein=ASQ40433.1	gene=psbT;accession=MF167424;protein=ASQ39952.1	gene=psbT;accession=NC_020371;protein=YP_007476243.1	gene=psbT;accession=NC_049168;protein=YP_009873560.1	gene=psbT;accession=LC564893;protein=BCG67758.1	gene=psbT;accession=MT471323;protein=QRN72676.1	gene=psbT;mag=TARA_B110000977_METAG-scaffold_147;contig=C_0	gene=psbT;accession=NC_038000;protein=YP_009496531.1	gene=psbT;accession=KC509519;protein=AGH28164.1	gene=psbT;accession=NC_012898;protein=YP_003002074.1	gene=psbT;accession=MW845779;protein=QXM17957.1	gene=psbT;accession=MW845776;protein=QXM17562.1	gene=psbT;accession=NC_040294;protein=YP_009550297.1	gene=psbT;accession=MW561224;protein=QTI82875.1	gene=psbT;accession=KC509522;protein=AGH28573.1	gene=psbT;accession=NC_043929;protein=YP_009677061.1	gene=psbT;accession=NC_036804;protein=YP_009455859.1	gene=psbT;accession=NC_057645;protein=YP_010172876.1	gene=psbT;accession=KF733443;protein=AHI51148.1	gene=psbT;accession=MG755797;protein=AWT38938.1	gene=psbT;accession=NC_015403;protein=YP_004376685.1		gene=psbT;accession=NC_016735;protein=YP_005090122.1	gene=psbT;accession=NC_037998;protein=YP_009496215.1	gene=psbT;accession=NC_024084;protein=YP_009029341.1	gene=psbT;accession=NC_056794;protein=YP_010134212.1	gene=psbT;accession=AP018511;protein=BBC77801.1	gene=psbT;accession=NC_056787;protein=YP_010133649.1	gene=psbT;accession=KJ877675;protein=AIM52792.1	gene=psbT;accession=MG755791;protein=AWT38133.1	gene=psbT;accession=NC_061048;protein=YP_010283183.1	gene=psbT;accession=NC_058782;protein=YP_010208082.1
N0.HOG0000057	OG0000056	n0	66	psaJ				gene=psaJ;accession=NC_012575;contig=C_0	gene=psaJ;accession=NC_008101;protein=YP_635955.1	gene=psaJ;accession=KY860574;protein=ASV47658.1	gene=psaJ;accession=NC_035720;protein=YP_009420267.1	gene=psaJ;accession=NC_000926;protein=NP_050713.1	gene=psaJ;accession=NC_009573;protein=YP_001293525.1	gene=psaJ;accession=NC_027589;protein=YP_009159203.1	gene=psaJ;accession=MK798155;protein=QQP22378.1	gene=psaJ;accession=NC_038216;protein=YP_009504653.1	gene=psaJ;accession=NC_001675;protein=NP_043152.1	gene=psaJ;accession=MF167427;protein=ASQ40431.1	gene=psaJ;accession=MF167424;protein=ASQ39935.1	gene=psaJ;accession=NC_020371;protein=YP_007476275.1	gene=psaJ;accession=NC_049168;protein=YP_009873566.1	gene=psaJ;accession=LC564893;protein=BCG67654.1	gene=psaJ;accession=MT471323;protein=QRN72713.1	gene=psaJ;mag=TARA_B110000977_METAG-scaffold_147;contig=C_0	gene=psaJ;accession=NC_038000;protein=YP_009496480.1	gene=psaJ;accession=KC509519;protein=AGH28194.1	gene=psaJ;accession=NC_012898;protein=YP_003002046.1	gene=psaJ;accession=MW845779;protein=QXM17952.1	gene=psaJ;accession=MW845776;protein=QXM17557.1	gene=psaJ;accession=NC_040294;protein=YP_009550345.1, gene=psaJ;accession=NC_040294;protein=YP_009550413.1	gene=psaJ;accession=MW561224;protein=QTI82824.1	gene=psaJ;accession=KC509522;protein=AGH28580.1	gene=psaJ;accession=NC_043929;protein=YP_009677022.1	gene=psaJ;accession=NC_036804;protein=YP_009455796.1	gene=psaJ;accession=NC_057645;protein=YP_010172871.1	gene=psaJ;accession=KF733443;protein=AHI51117.1	gene=psaJ;accession=MG755797;protein=AWT38953.1	gene=psaJ;accession=NC_015403;protein=YP_004376660.1		gene=psaJ;accession=NC_016735;protein=YP_005090080.1	gene=psaJ;accession=NC_037998;protein=YP_009496208.1	gene=psaJ;accession=NC_024084;protein=YP_009029360.1	gene=psaJ;accession=NC_056794;protein=YP_010134187.1	gene=psaJ;accession=AP018511;protein=BBC77775.1	gene=psaJ;accession=NC_056787;protein=YP_010133634.1	gene=psaJ;accession=KJ877675;protein=AIM52687.1	gene=psaJ;accession=MG755791;protein=AWT38122.1	gene=psaJ;accession=NC_061048;protein=YP_010283217.1	gene=psaJ;accession=NC_058782;protein=YP_010207981.1
N0.HOG0000058	OG0000057	n0	66	rps16						gene=rps16;accession=KY860574;protein=ASV47547.1	gene=rps16;accession=NC_035720;protein=YP_009420229.1	gene=rps16;accession=NC_000926;protein=NP_050674.1	gene=rps16;accession=NC_009573;protein=YP_001293488.1	gene=rps16;accession=NC_027589;protein=YP_009159167.1	gene=rps16;accession=MK798155;protein=QQP22329.1	gene=rps16;accession=NC_038216;protein=YP_009504734.1	gene=rps16;accession=NC_001675;protein=NP_043231.1	gene=rps16;accession=MF167427;protein=ASQ40335.1	gene=rps16;accession=MF167424;protein=ASQ39908.1	gene=rps16;accession=NC_020371;protein=YP_007476276.1	gene=rps16;accession=NC_049168;protein=YP_009873608.1	gene=rps16;accession=LC564893;protein=BCG67679.1	gene=rps16;accession=MT471323;protein=QRN72692.1	gene=rps16;mag=TARA_B110000977_METAG-scaffold_147;contig=C_0	gene=rps16;accession=NC_038000;protein=YP_009496566.1	gene=rps16;accession=KC509519;protein=AGH28214.1	gene=rps16;accession=NC_012898;protein=YP_003002039.1	gene=rps16;accession=MW845779;protein=QXM17850.1	gene=rps16;accession=MW845776;protein=QXM17456.1	gene=rps16;accession=NC_040294;protein=YP_009550394.1	gene=rps16;accession=MW561224;protein=QTI82771.1	gene=rps16;accession=KC509522;protein=AGH28662.1	gene=rps16;accession=NC_043929;protein=YP_009677055.1	gene=rps16;accession=NC_036804;protein=YP_009455882.1	gene=rps16;accession=NC_057645;protein=YP_010172813.1	gene=rps16;accession=KF733443;protein=AHI51210.1, gene=rps16;accession=KF733443;protein=AHI51258.1	gene=rps16;accession=MG755797;protein=AWT39004.1	gene=rps16;accession=NC_015403;protein=YP_004376643.1	gene=rps16;accession=NC_045244;protein=YP_009711940.1	gene=rps16;accession=NC_016735;protein=YP_005090100.1	gene=rps16;accession=NC_037998;protein=YP_009496319.1	gene=rps16;accession=NC_024084;protein=YP_009029403.1	gene=rps16;accession=NC_056794;protein=YP_010134306.1	gene=rps16;accession=AP018511;protein=BBC77885.1	gene=rps16;accession=NC_056787;protein=YP_010133711.1	gene=rps16;accession=KJ877675;protein=AIM52783.1	gene=rps16;accession=MG755791;protein=AWT38167.1	gene=rps16;accession=NC_061048;protein=YP_010283320.1	gene=rps16;accession=NC_058782;protein=YP_010208034.1
N0.HOG0000059	OG0000058	n0	65	groEL						gene=groEL;accession=KY860574;protein=ASV47551.1	gene=groEL;accession=NC_035720;protein=YP_009420225.1	gene=groEL;accession=NC_000926;protein=NP_050670.1	gene=groEL;accession=NC_009573;protein=YP_001293484.1	gene=groEL;accession=NC_027589;protein=YP_009159164.1	gene=groEL;accession=MK798155;protein=QQP22315.1	gene=groEL;accession=NC_038216;protein=YP_009504642.1	gene=groEL;accession=NC_001675;protein=NP_043263.1, gene=groEL;accession=NC_001675;protein=NP_043141.1	gene=groEL;accession=MF167427;protein=ASQ40423.1	gene=groEL;accession=MF167424;protein=ASQ39805.1	gene=groEL;accession=NC_020371;protein=YP_007476280.1	gene=groEL;accession=NC_049168;protein=YP_009873587.1	gene=groEL;accession=LC564893;protein=BCG67699.1	gene=groEL;accession=MT471323;protein=QRN72625.1	gene=groEL;mag=TARA_B110000977_METAG-scaffold_147;contig=C_0	gene=groEL;accession=NC_038000;protein=YP_009496571.1	gene=groEL;accession=KC509519;protein=AGH28219.1	gene=groEL;accession=NC_012898;protein=YP_003002040.1	gene=groEL;accession=MW845779;protein=QXM17855.1	gene=groEL;accession=MW845776;protein=QXM17461.1	gene=groEL;accession=NC_040294;protein=YP_009550398.1	gene=groEL;accession=MW561224;protein=QTI82775.1	gene=groEL;accession=KC509522;protein=AGH28667.1	gene=groEL;accession=NC_043929;protein=YP_009677027.1	gene=groEL;accession=NC_036804;protein=YP_009455774.1	gene=groEL;accession=NC_057645;protein=YP_010172809.1	gene=groEL;accession=KF733443;protein=AHI51215.1, gene=groEL;accession=KF733443;protein=AHI51253.1	gene=groEL;accession=MG755797;protein=AWT39042.1	gene=groEL;accession=NC_015403;protein=YP_004376636.1	gene=groEL;accession=NC_045244;protein=YP_009711936.1	gene=groEL;accession=NC_016735;protein=YP_005090032.1	gene=groEL;accession=NC_037998;protein=YP_009496324.1	gene=groEL;accession=NC_024084;protein=YP_009029404.1	gene=groEL;accession=NC_056794;protein=YP_010134301.1	gene=groEL;accession=AP018511;protein=BBC77880.1	gene=groEL;accession=NC_056787;protein=YP_010133706.1	gene=groEL;accession=KJ877675;protein=AIM52784.1	gene=groEL;accession=MG755791;protein=AWT38170.1	gene=groEL;accession=NC_061048;protein=YP_010283316.1	gene=groEL;accession=NC_058782;protein=YP_010208030.1
N0.HOG0000060	OG0000059	n0	65	rps10						gene=rps10;accession=KY860574;protein=ASV47573.1	gene=rps10;accession=NC_035720;protein=YP_009420351.1	gene=rps10;accession=NC_000926;protein=NP_050797.1	gene=rps10;accession=NC_009573;protein=YP_001293608.1	gene=rps10;accession=NC_027589;protein=YP_009159286.1	gene=rps10;accession=MK798155;protein=QQP22430.1	gene=rps10;accession=NC_038216;protein=YP_009504708.1	gene=rps10;accession=NC_001675;protein=NP_043206.1	gene=rps10;accession=MF167427;protein=ASQ40355.1	gene=rps10;accession=MF167424;protein=ASQ39895.1	gene=rps10;accession=NC_020371;protein=YP_007476262.1	gene=rps10;accession=NC_049168;protein=YP_009873653.1	gene=rps10;accession=LC564893;protein=BCG67746.1	gene=rps10;accession=MT471323;protein=QRN72660.1	gene=rps10;mag=TARA_B110000977_METAG-scaffold_147;contig=C_0	gene=rps10;accession=NC_038000;protein=YP_009496602.1	gene=rps10;accession=KC509519;protein=AGH28250.1	gene=rps10;accession=NC_012898;protein=YP_003002072.1	gene=rps10;accession=MW845779;protein=QXM17886.1	gene=rps10;accession=MW845776;protein=QXM17492.1	gene=rps10;accession=NC_040294;protein=YP_009550300.1	gene=rps10;accession=MW561224;protein=QTI82806.1	gene=rps10;accession=KC509522;protein=AGH28658.1	gene=rps10;accession=NC_043929;protein=YP_009677072.1	gene=rps10;accession=NC_036804;protein=YP_009455854.1	gene=rps10;accession=NC_057645;protein=YP_010172778.1	gene=rps10;accession=KF733443;protein=AHI51246.1	gene=rps10;accession=MG755797;protein=AWT39011.1	gene=rps10;accession=NC_015403;protein=YP_004376605.1	gene=rps10;accession=NC_045244;protein=YP_009711941.1	gene=rps10;accession=NC_016735;protein=YP_005090127.1	gene=rps10;accession=NC_037998;protein=YP_009496288.1	gene=rps10;accession=NC_024084;protein=YP_009029399.1	gene=rps10;accession=NC_056794;protein=YP_010134270.1	gene=rps10;accession=AP018511;protein=BBC77849.1	gene=rps10;accession=NC_056787;protein=YP_010133748.1	gene=rps10;accession=KJ877675;protein=AIM52700.1	gene=rps10;accession=MG755791;protein=AWT38204.1	gene=rps10;accession=NC_061048;protein=YP_010283286.1	gene=rps10;accession=NC_058782;protein=YP_010208027.1
N0.HOG0000061	OG0000060	n0	65	dnaK						gene=dnaK;accession=KY860574;protein=ASV47602.1	gene=dnaK;accession=NC_035720;protein=YP_009420322.1	gene=dnaK;accession=NC_000926;protein=NP_050768.1	gene=dnaK;accession=NC_009573;protein=YP_001293579.1	gene=dnaK;accession=NC_027589;protein=YP_009159257.1	gene=dnaK;accession=MK798155;protein=QQP22421.1	gene=dnaK;accession=NC_038216;protein=YP_009504641.1, gene=dnaK;accession=NC_038216;protein=YP_009504617.1	gene=dnaK;accession=NC_001675;protein=NP_043140.2, gene=dnaK;accession=NC_001675;protein=NP_043264.2	gene=dnaK;accession=MF167427;protein=ASQ40401.1	gene=dnaK;accession=MF167424;protein=ASQ39804.1	gene=dnaK;accession=NC_020371;protein=YP_007476324.1	gene=dnaK;accession=NC_049168;protein=YP_009873629.1	gene=dnaK;accession=LC564893;protein=BCG67722.1	gene=dnaK;accession=MT471323;protein=QRN72636.1	gene=dnaK;mag=TARA_B110000977_METAG-scaffold_147;contig=C_0	gene=dnaK;accession=NC_038000;protein=YP_009496572.1	gene=dnaK;accession=KC509519;protein=AGH28220.1	gene=dnaK;accession=NC_012898;protein=YP_003002041.1	gene=dnaK;accession=MW845779;protein=QXM17856.1	gene=dnaK;accession=MW845776;protein=QXM17462.1	gene=dnaK;accession=NC_040294;protein=YP_009550328.1	gene=dnaK;accession=MW561224;protein=QTI82776.1	gene=dnaK;accession=KC509522;protein=AGH28628.1	gene=dnaK;accession=NC_043929;protein=YP_009677124.1	gene=dnaK;accession=NC_036804;protein=YP_009455773.1	gene=dnaK;accession=NC_057645;protein=YP_010172808.1	gene=dnaK;accession=KF733443;protein=AHI51216.1	gene=dnaK;accession=MG755797;protein=AWT39041.1	gene=dnaK;accession=NC_015403;protein=YP_004376635.1	gene=dnaK;accession=NC_045244;protein=YP_009711969.1	gene=dnaK;accession=NC_016735;protein=YP_005090033.1	gene=dnaK;accession=NC_037998;protein=YP_009496318.1	gene=dnaK;accession=NC_024084;protein=YP_009029370.1	gene=dnaK;accession=NC_056794;protein=YP_010134300.1	gene=dnaK;accession=AP018511;protein=BBC77879.1	gene=dnaK;accession=NC_056787;protein=YP_010133718.1	gene=dnaK;accession=KJ877675;protein=AIM52728.1	gene=dnaK;accession=MG755791;protein=AWT38177.1	gene=dnaK;accession=NC_061048;protein=YP_010283315.1	gene=dnaK;accession=NC_058782;protein=YP_010207997.1
N0.HOG0000062	OG0000061	n0	65	petN	ycf6					gene=petN;accession=KY860574;protein=ASV47616.1	gene=petN;accession=NC_035720;protein=YP_009420308.1	gene=petN;accession=NC_000926;protein=NP_050755.1	gene=petN;accession=NC_009573;protein=YP_001293566.1	gene=petN;accession=NC_027589;protein=YP_009159244.1	gene=petN;accession=MK798155;protein=QQP22413.1	gene=petN;accession=NC_038216;protein=YP_009504719.1	gene=petN;accession=NC_001675;protein=NP_043216.1	gene=petN;accession=MF167427;protein=ASQ40349.1	gene=petN;accession=MF167424;protein=ASQ39953.1	gene=petN;accession=NC_020371;protein=YP_007476318.1	gene=petN;accession=NC_049168;protein=YP_009873551.1	gene=petN;accession=LC564893;protein=BCG67703.1	gene=petN;accession=MT471323;protein=QRN72668.1	gene=petN;mag=TARA_B110000977_METAG-scaffold_147;contig=C_0	gene=petN;accession=NC_038000;protein=YP_009496528.1	gene=petN;accession=KC509519;protein=AGH28161.1	gene=petN;accession=NC_012898;protein=YP_003002122.1	gene=petN;accession=MW845779;protein=QXM17954.1	gene=petN;accession=MW845776;protein=QXM17559.1	gene=petN;accession=NC_040294;protein=YP_009550393.1	gene=petN;accession=MW561224;protein=QTI82872.1	gene=petN;accession=KC509522;protein=AGH28576.1	gene=petN;accession=NC_043929;protein=YP_009677058.1	gene=petN;accession=NC_036804;protein=YP_009455782.1	gene=petN;accession=NC_057645;protein=YP_010172873.1	gene=petN;accession=KF733443;protein=AHI51145.1	gene=petN;accession=MG755797;protein=AWT38983.1	gene=petN;accession=NC_015403;protein=YP_004376682.1		gene=petN;accession=NC_016735;protein=YP_005090023.1	gene=petN;accession=NC_037998;protein=YP_009496212.1	gene=petN;accession=NC_024084;protein=YP_009029344.1	gene=petN;accession=NC_056794;protein=YP_010134209.1	gene=petN;accession=AP018511;protein=BBC77798.1	gene=petN;accession=NC_056787;protein=YP_010133646.1	gene=petN;accession=KJ877675;protein=AIM52811.1, gene=petN;accession=KJ877675;protein=AIM52799.1	gene=petN;accession=MG755791;protein=AWT38130.1	gene=petN;accession=NC_061048;protein=YP_010283186.1	gene=petN;accession=NC_058782;protein=YP_010208085.1
N0.HOG0000063	OG0000062	n0	65	psbV						gene=psbV;accession=KY860574;protein=ASV47660.1	gene=psbV;accession=NC_035720;protein=YP_009420265.1	gene=psbV;accession=NC_000926;protein=NP_050711.1	gene=psbV;accession=NC_009573;protein=YP_001293523.1	gene=psbV;accession=NC_027589;protein=YP_009159201.1	gene=psbV;accession=MK798155;protein=QQP22361.1	gene=psbV;accession=NC_038216;protein=YP_009504615.1	gene=psbV;accession=NC_001675;protein=NP_043260.1	gene=psbV;accession=MF167427;protein=ASQ40386.1	gene=psbV;accession=MF167424;protein=ASQ39867.1, gene=psbV;accession=MF167424;protein=ASQ39866.1	gene=psbV;accession=NC_020371;protein=YP_007476249.1	gene=psbV;accession=NC_049168;protein=YP_009873628.1	gene=psbV;accession=LC564893;protein=BCG67701.1	gene=psbV;accession=MT471323;protein=QRN72635.1	gene=psbV;mag=TARA_B110000977_METAG-scaffold_147;contig=C_0	gene=psbV;accession=NC_038000;protein=YP_009496510.1	gene=psbV;accession=KC509519;protein=AGH28153.1	gene=psbV;accession=NC_012898;protein=YP_003002079.1	gene=psbV;accession=MW845779;protein=QXM17925.1	gene=psbV;accession=MW845776;protein=QXM17530.1	gene=psbV;accession=NC_040294;protein=YP_009550342.1, gene=psbV;accession=NC_040294;protein=YP_009550416.1	gene=psbV;accession=MW561224;protein=QTI82854.1	gene=psbV;accession=KC509522;protein=AGH28558.1	gene=psbV;accession=NC_043929;protein=YP_009677023.1	gene=psbV;accession=NC_036804;protein=YP_009455776.1	gene=psbV;accession=NC_057645;protein=YP_010172844.1	gene=psbV;accession=KF733443;protein=AHI51163.1	gene=psbV;accession=MG755797;protein=AWT38921.1	gene=psbV;accession=NC_015403;protein=YP_004376577.1	gene=psbV;accession=NC_045244;protein=YP_009711915.1	gene=psbV;accession=NC_016735;protein=YP_005090030.1	gene=psbV;accession=NC_037998;protein=YP_009496241.1	gene=psbV;accession=NC_024084;protein=YP_009029314.1	gene=psbV;accession=NC_056794;protein=YP_010134230.1	gene=psbV;accession=AP018511;protein=BBC77816.1	gene=psbV;accession=NC_056787;protein=YP_010133665.1	gene=psbV;accession=KJ877675;protein=AIM52781.1	gene=psbV;accession=MG755791;protein=AWT38148.1	gene=psbV;accession=NC_061048;protein=YP_010283240.1	gene=psbV;accession=NC_058782;protein=YP_010208055.1
N0.HOG0000064	OG0000063	n0	65	atpI			gene=atpI;accession=NC_030169;protein=YP_009252783.1	gene=atpI;accession=NC_012575;contig=C_0	gene=atpI;accession=NC_008101;protein=YP_635956.2	gene=atpI;accession=KY860574;protein=ASV47635.1	gene=atpI;accession=NC_035720;protein=YP_009420290.1	gene=atpI;accession=NC_000926;protein=NP_050737.1	gene=atpI;accession=NC_009573;protein=YP_001293548.1	gene=atpI;accession=NC_027589;protein=YP_009159226.1	gene=atpI;accession=MK798155;protein=QQP22364.1					gene=atpI;accession=NC_020371;protein=YP_007476308.1	gene=atpI;accession=NC_049168;protein=YP_009873576.1	gene=atpI;accession=LC564893;protein=BCG67716.1	gene=atpI;accession=MT471323;protein=QRN72703.1	gene=atpI;mag=TARA_B110000977_METAG-scaffold_147;contig=C_0	gene=atpI;accession=NC_038000;protein=YP_009496538.1	gene=atpI;accession=KC509519;protein=AGH28133.1	gene=atpI;accession=NC_012898;protein=YP_003002033.1	gene=atpI;accession=MW845779;protein=QXM17964.1	gene=atpI;accession=MW845776;protein=QXM17569.1	gene=atpI;accession=NC_040294;protein=YP_009550369.1	gene=atpI;accession=MW561224;protein=QTI82882.1	gene=atpI;accession=KC509522;protein=AGH28606.1	gene=atpI;accession=NC_043929;protein=YP_009677112.1	gene=atpI;accession=NC_036804;protein=YP_009455757.1	gene=atpI;accession=NC_057645;protein=YP_010172883.1	gene=atpI;accession=KF733443;protein=AHI51183.1	gene=atpI;accession=MG755797;protein=AWT38946.1	gene=atpI;accession=NC_015403;protein=YP_004376691.1	gene=atpI;accession=NC_045244;protein=YP_009711899.1	gene=atpI;accession=NC_016735;protein=YP_005090050.1	gene=atpI;accession=NC_037998;protein=YP_009496222.1	gene=atpI;accession=NC_024084;protein=YP_009029289.1	gene=atpI;accession=NC_056794;protein=YP_010134249.1	gene=atpI;accession=AP018511;protein=BBC77835.1	gene=atpI;accession=NC_056787;protein=YP_010133614.1	gene=atpI;accession=KJ877675;protein=AIM52773.1	gene=atpI;accession=MG755791;protein=AWT38219.1, gene=atpI;accession=MG755791;protein=AWT38160.1	gene=atpI;accession=NC_061048;protein=YP_010283358.1	gene=atpI;accession=NC_058782;protein=YP_010208102.1
N0.HOG0000065	OG0000064	n0	60	secA						gene=secA;accession=KY860574;protein=ASV47529.1	gene=secA;accession=NC_035720;protein=YP_009420248.1	gene=secA;accession=NC_000926;protein=NP_050692.1	gene=secA;accession=NC_009573;protein=YP_001293505.1	gene=secA;accession=NC_027589;protein=YP_009159183.1	gene=secA;accession=MK798155;protein=QQP22343.1					gene=secA;accession=NC_020371;protein=YP_007476292.1	gene=secA;accession=NC_049168;protein=YP_009873620.1	gene=secA;accession=LC564893;protein=BCG67685.1	gene=secA;accession=MT471323;protein=QRN72626.1	gene=secA;mag=TARA_B110000977_METAG-scaffold_147;contig=C_0	gene=secA;accession=NC_038000;protein=YP_009496559.1	gene=secA;accession=KC509519;protein=AGH28208.1		gene=secA;accession=MW845779;protein=QXM17896.1	gene=secA;accession=MW845776;protein=QXM17502.1	gene=secA;accession=NC_040294;protein=YP_009550353.1	gene=secA;accession=MW561224;protein=QTI82764.1	gene=secA;accession=KC509522;protein=AGH28672.1	gene=secA;accession=NC_043929;protein=YP_009677044.1	gene=secA;accession=NC_036804;protein=YP_009455770.1	gene=secA;accession=NC_057645;protein=YP_010172819.1	gene=secA;accession=KF733443;protein=AHI51202.1, gene=secA;accession=KF733443;protein=AHI51266.1	gene=secA;accession=MG755797;protein=AWT38998.1, gene=secA;accession=MG755797;protein=AWT39051.1	gene=secA;accession=NC_015403;protein=YP_004376649.1	gene=secA;accession=NC_045244;protein=YP_009711976.1	gene=secA;accession=NC_016735;protein=YP_005090037.1	gene=secA;accession=NC_037998;protein=YP_009496331.1	gene=secA;accession=NC_024084;protein=YP_009029366.1	gene=secA;accession=NC_056794;protein=YP_010134264.1	gene=secA;accession=AP018511;protein=BBC77891.1	gene=secA;accession=NC_056787;protein=YP_010133699.1	gene=secA;accession=KJ877675;protein=AIM52820.1, gene=secA;accession=KJ877675;protein=AIM52741.1	gene=secA;accession=MG755791;protein=AWT38208.1	gene=secA;accession=NC_061048;protein=YP_010283333.1	gene=secA;accession=NC_058782;protein=YP_010208043.1
N0.HOG0000066	OG0000065	n0	65	rpl19						gene=rpl19;accession=KY860574;protein=ASV47561.1	gene=rpl19;accession=NC_035720;protein=YP_009420216.1	gene=rpl19;accession=NC_000926;protein=NP_050660.1	gene=rpl19;accession=NC_009573;protein=YP_001293473.1	gene=rpl19;accession=NC_027589;protein=YP_009159153.1	gene=rpl19;accession=MK798155;protein=QQP22322.1	gene=rpl19;accession=NC_038216;protein=YP_009504657.1	gene=rpl19;accession=NC_001675;protein=NP_043156.1	gene=rpl19;accession=MF167427;protein=ASQ40404.1	gene=rpl19;accession=MF167424;protein=ASQ39886.1	gene=rpl19;accession=NC_020371;protein=YP_007476261.1	gene=rpl19;accession=NC_049168;protein=YP_009873596.1	gene=rpl19;accession=LC564893;protein=BCG67755.1	gene=rpl19;accession=MT471323;protein=QRN72616.1	gene=rpl19;mag=TARA_B110000977_METAG-scaffold_147;contig=C_0	gene=rpl19;accession=NC_038000;protein=YP_009496511.1	gene=rpl19;accession=KC509519;protein=AGH28152.1		gene=rpl19;accession=MW845779;protein=QXM17924.1	gene=rpl19;accession=MW845776;protein=QXM17529.1	gene=rpl19;accession=NC_040294;protein=YP_009550411.1, gene=rpl19;accession=NC_040294;protein=YP_009550347.1	gene=rpl19;accession=MW561224;protein=QTI82855.1	gene=rpl19;accession=KC509522;protein=AGH28557.1	gene=rpl19;accession=NC_043929;protein=YP_009677038.1	gene=rpl19;accession=NC_036804;protein=YP_009455785.1	gene=rpl19;accession=NC_057645;protein=YP_010172843.1	gene=rpl19;accession=KF733443;protein=AHI51164.1	gene=rpl19;accession=MG755797;protein=AWT38968.1	gene=rpl19;accession=NC_015403;protein=YP_004376576.1	gene=rpl19;accession=NC_045244;protein=YP_009711914.1	gene=rpl19;accession=NC_016735;protein=YP_005090026.1	gene=rpl19;accession=NC_037998;protein=YP_009496240.1	gene=rpl19;accession=NC_024084;protein=YP_009029316.1	gene=rpl19;accession=NC_056794;protein=YP_010134231.1	gene=rpl19;accession=AP018511;protein=BBC77817.1	gene=rpl19;accession=NC_056787;protein=YP_010133666.1	gene=rpl19;accession=KJ877675;protein=AIM52763.1	gene=rpl19;accession=MG755791;protein=AWT38136.1	gene=rpl19;accession=NC_061048;protein=YP_010283239.1	gene=rpl19;accession=NC_058782;protein=YP_010208054.1
N0.HOG0000067	OG0000066	n0	65	atpG						gene=atpG;accession=KY860574;protein=ASV47637.1	gene=atpG;accession=NC_035720;protein=YP_009420288.1	gene=atpG;accession=NC_000926;protein=NP_050735.1	gene=atpG;accession=NC_009573;protein=YP_001293546.1	gene=atpG;accession=NC_027589;protein=YP_009159224.1	gene=atpG;accession=MK798155;protein=QQP22362.1	gene=atpG;accession=NC_038216;protein=YP_009504728.1	gene=atpG;accession=NC_001675;protein=NP_043225.1	gene=atpG;accession=MF167427;protein=ASQ40342.1	gene=atpG;accession=MF167424;protein=ASQ39869.1	gene=atpG;accession=NC_020371;protein=YP_007476306.1	gene=atpG;accession=NC_049168;protein=YP_009873578.1	gene=atpG;accession=LC564893;protein=BCG67718.1	gene=atpG;accession=MT471323;protein=QRN72701.1	gene=atpG;mag=TARA_B110000977_METAG-scaffold_147;contig=C_0	gene=atpG;accession=NC_038000;protein=YP_009496536.1	gene=atpG;accession=KC509519;protein=AGH28135.1	gene=atpG;accession=NC_012898;protein=YP_003002035.1	gene=atpG;accession=MW845779;protein=QXM17962.1	gene=atpG;accession=MW845776;protein=QXM17567.1	gene=atpG;accession=NC_040294;protein=YP_009550367.1	gene=atpG;accession=MW561224;protein=QTI82880.1	gene=atpG;accession=KC509522;protein=AGH28608.1	gene=atpG;accession=NC_043929;protein=YP_009677110.1	gene=atpG;accession=NC_036804;protein=YP_009455755.1	gene=atpG;accession=NC_057645;protein=YP_010172881.1	gene=atpG;accession=KF733443;protein=AHI51185.1	gene=atpG;accession=MG755797;protein=AWT38944.1	gene=atpG;accession=NC_015403;protein=YP_004376693.1	gene=atpG;accession=NC_045244;protein=YP_009711897.1	gene=atpG;accession=NC_016735;protein=YP_005090052.1	gene=atpG;accession=NC_037998;protein=YP_009496220.1	gene=atpG;accession=NC_024084;protein=YP_009029291.1	gene=atpG;accession=NC_056794;protein=YP_010134251.1	gene=atpG;accession=AP018511;protein=BBC77837.1	gene=atpG;accession=NC_056787;protein=YP_010133612.1	gene=atpG;accession=KJ877675;protein=AIM52775.1	gene=atpG;accession=MG755791;protein=AWT38217.1, gene=atpG;accession=MG755791;protein=AWT38162.1	gene=atpG;accession=NC_061048;protein=YP_010283356.1	gene=atpG;accession=NC_058782;protein=YP_010208100.1
N0.HOG0000068	OG0000067	n0	64	atpD						gene=atpD;accession=KY860574;protein=ASV47639.1	gene=atpD;accession=NC_035720;protein=YP_009420286.1	gene=atpD;accession=NC_000926;protein=NP_050733.1	gene=atpD;accession=NC_009573;protein=YP_001293544.1	gene=atpD;accession=NC_027589;protein=YP_009159222.1	gene=atpD;accession=MK798155;protein=QQP22374.1	gene=atpD;accession=NC_038216;protein=YP_009504726.1	gene=atpD;accession=NC_001675;protein=NP_043223.1	gene=atpD;accession=MF167427;protein=ASQ40340.1	gene=atpD;accession=MF167424;protein=ASQ39855.1	gene=atpD;accession=NC_020371;protein=YP_007476304.1	gene=atpD;accession=NC_049168;protein=YP_009873580.1	gene=atpD;accession=LC564893;protein=BCG67720.1	gene=atpD;accession=MT471323;protein=QRN72699.1	gene=atpD;mag=TARA_B110000977_METAG-scaffold_147;contig=C_0	gene=atpD;accession=NC_038000;protein=YP_009496534.1	gene=atpD;accession=KC509519;protein=AGH28137.1	gene=atpD;accession=NC_012898;protein=YP_003002037.1	gene=atpD;accession=MW845779;protein=QXM17960.1	gene=atpD;accession=MW845776;protein=QXM17565.1		gene=atpD;accession=MW561224;protein=QTI82878.1	gene=atpD;accession=KC509522;protein=AGH28610.1	gene=atpD;accession=NC_043929;protein=YP_009677108.1	gene=atpD;accession=NC_036804;protein=YP_009455753.1	gene=atpD;accession=NC_057645;protein=YP_010172879.1	gene=atpD;accession=KF733443;protein=AHI51187.1	gene=atpD;accession=MG755797;protein=AWT38942.1	gene=atpD;accession=NC_015403;protein=YP_004376695.1	gene=atpD;accession=NC_045244;protein=YP_009711895.1	gene=atpD;accession=NC_016735;protein=YP_005090054.1	gene=atpD;accession=NC_037998;protein=YP_009496218.1	gene=atpD;accession=NC_024084;protein=YP_009029293.1	gene=atpD;accession=NC_056794;protein=YP_010134253.1	gene=atpD;accession=AP018511;protein=BBC77839.1	gene=atpD;accession=NC_056787;protein=YP_010133610.1	gene=atpD;accession=KJ877675;protein=AIM52777.1	gene=atpD;accession=MG755791;protein=AWT38164.1, gene=atpD;accession=MG755791;protein=AWT38215.1	gene=atpD;accession=NC_061048;protein=YP_010283354.1	gene=atpD;accession=NC_058782;protein=YP_010208098.1
N0.HOG0000069	OG0000068	n0	65	sufB	ycf24					gene=sufB;accession=KY860574;protein=ASV47642.1	gene=ycf24;accession=NC_035720;protein=YP_009420283.1	gene=ycf24;accession=NC_000926;protein=NP_050730.1	gene=ycf24;accession=NC_009573;protein=YP_001293541.1	gene=ycf24;accession=NC_027589;protein=YP_009159219.1	gene=sufB;accession=MK798155;protein=QQP22354.1	gene=ycf24;accession=NC_038216;protein=YP_009504722.1	gene=ycf24;accession=NC_001675;protein=NP_043219.1	gene=ycf24;accession=MF167427;protein=ASQ40337.1	gene=ycf24;accession=MF167424;protein=ASQ39810.1	gene=sufB;accession=NC_020371;protein=YP_007476295.1	gene=ycf24;accession=NC_049168;protein=YP_009873594.1	gene=sufB;accession=LC564893;protein=BCG67688.1	gene=ycf24;accession=MT471323;protein=QRN72618.1	gene=sufB;mag=TARA_B110000977_METAG-scaffold_147;contig=C_0	gene=ycf24;accession=NC_038000;protein=YP_009496540.1	gene=sufB;accession=KC509519;protein=AGH28131.1	gene=ycf24;accession=NC_012898;protein=YP_003002043.1	gene=sufB;accession=MW845779;protein=QXM17966.1	gene=sufB;accession=MW845776;protein=QXM17571.1	gene=sufB;accession=NC_040294;protein=YP_009550359.1	gene=sufB;accession=MW561224;protein=QTI82884.1	gene=sufB;accession=KC509522;protein=AGH28604.1	gene=sufB;accession=NC_043929;protein=YP_009677029.1	gene=ycf24;accession=NC_036804;protein=YP_009455872.1	gene=sufB;accession=NC_057645;protein=YP_010172885.1	gene=sufB;accession=KF733443;protein=AHI51181.1	gene=ycf24;accession=MG755797;protein=AWT38948.1	gene=sufB;accession=NC_015403;protein=YP_004376689.1	gene=sufB;accession=NC_045244;protein=YP_009711901.1	gene=sufB;accession=NC_016735;protein=YP_005090108.1	gene=ycf24;accession=NC_037998;protein=YP_009496224.1	gene=sufB;accession=NC_024084;protein=YP_009029286.1	gene=sufB;accession=NC_056794;protein=YP_010134247.1	gene=sufB;accession=AP018511;protein=BBC77833.1	gene=sufB;accession=NC_056787;protein=YP_010133616.1	gene=sufB;accession=KJ877675;protein=AIM52780.1	gene=sufB;accession=MG755791;protein=AWT38221.1, gene=sufB;accession=MG755791;protein=AWT38158.1	gene=sufB;accession=NC_061048;protein=YP_010283360.1	gene=sufB;accession=NC_058782;protein=YP_010208104.1
N0.HOG0000070	OG0000069	n0	65	rpl36			gene=rpl36;accession=NC_030169;protein=YP_009252739.1		gene=rpl36;accession=NC_008101;protein=YP_636004.1	gene=rpl36;accession=KY860574;protein=ASV47583.1	gene=rpl36;accession=NC_035720;protein=YP_009420341.1	gene=rpl36;accession=NC_000926;protein=NP_050787.1	gene=rpl36;accession=NC_009573;protein=YP_001293598.1	gene=rpl36;accession=NC_027589;protein=YP_009159276.1	gene=rpl36;accession=MK798155;protein=QQP22440.1	gene=rpl36;accession=NC_038216;protein=YP_009504614.1	gene=rpl36;accession=NC_001675;protein=NP_043259.1	gene=rpl36;accession=MF167427;protein=ASQ40387.1	gene=rpl36;accession=MF167424;protein=ASQ39944.1	gene=rpl36;accession=NC_020371;protein=YP_007476271.1	gene=rpl36;accession=NC_049168;protein=YP_009873644.1	gene=rpl36;accession=LC564893;protein=BCG67737.1	gene=rpl36;accession=MT471323;protein=QRN72651.1	gene=rpl36;mag=TARA_B110000977_METAG-scaffold_147;contig=C_0	gene=rpl36;accession=NC_038000;protein=YP_009496592.1	gene=rpl36;accession=KC509519;protein=AGH28240.1	gene=rpl36;accession=NC_012898;protein=YP_003002062.1	gene=rpl36;accession=MW845779;protein=QXM17876.1	gene=rpl36;accession=MW845776;protein=QXM17482.1	gene=rpl36;accession=NC_040294;protein=YP_009550310.1	gene=rpl36;accession=MW561224;protein=QTI82796.1	gene=rpl36;accession=KC509522;protein=AGH28648.1	gene=rpl36;accession=NC_043929;protein=YP_009677082.1	gene=rpl36;accession=NC_036804;protein=YP_009455844.1	gene=rpl36;accession=NC_057645;protein=YP_010172788.1	gene=rpl36;accession=KF733443;protein=AHI51236.1	gene=rpl36;accession=MG755797;protein=AWT39021.1	gene=rpl36;accession=NC_015403;protein=YP_004376615.1		gene=rpl36;accession=NC_016735;protein=YP_005090137.1	gene=rpl36;accession=NC_037998;protein=YP_009496298.1	gene=rpl36;accession=NC_024084;protein=YP_009029389.1	gene=rpl36;accession=NC_056794;protein=YP_010134280.1	gene=rpl36;accession=AP018511;protein=BBC77859.1	gene=rpl36;accession=NC_056787;protein=YP_010133738.1	gene=rpl36;accession=KJ877675;protein=AIM52710.1		gene=rpl36;accession=NC_061048;protein=YP_010283296.1	gene=rpl36;accession=NC_058782;protein=YP_010208017.1
N0.HOG0000071	OG0000070	n0	65	rpoC2			gene=rpoC2;accession=NC_030169;protein=YP_009252751.1	gene=rpoC2;accession=NC_012575;contig=C_0	gene=rpoC2;accession=NC_008101;protein=YP_635946.2	gene=rpoC2;accession=KY860574;protein=ASV47632.1	gene=rpoC2;accession=NC_035720;protein=YP_009420293.1	gene=rpoC2;accession=NC_000926;protein=NP_050740.1	gene=rpoC2;accession=NC_009573;protein=YP_001293551.1	gene=rpoC2;accession=NC_027589;protein=YP_009159229.1	gene=rpoC2;accession=MK798155;protein=QQP22387.1	gene=rpoC2;accession=NC_038216;protein=YP_009504731.1	gene=rpoC2;accession=NC_001675;protein=NP_043228.1	gene=rpoC2;accession=MF167427;protein=ASQ40345.1	gene=rpoC2;accession=MF167424;protein=ASQ39797.1	gene=rpoC2;accession=NC_020371;protein=YP_007476286.1	gene=rpoC2;accession=NC_049168;protein=YP_009873573.1	gene=rpoC2;accession=LC564893;protein=BCG67714.1	gene=rpoC2;accession=MT471323;protein=QRN72706.1	gene=rpoC2;mag=TARA_B110000977_METAG-scaffold_147;contig=C_0	gene=rpoC2;accession=NC_038000;protein=YP_009496523.1	gene=rpoC2;accession=KC509519;protein=AGH28140.1	gene=rpoC2;accession=NC_012898;protein=YP_003002031.1	gene=rpoC2;accession=MW845779;protein=QXM17910.1	gene=rpoC2;accession=MW845776;protein=QXM17515.1	gene=rpoC2;accession=NC_040294;protein=YP_009550371.1	gene=rpoC2;accession=MW561224;protein=QTI82867.1	gene=rpoC2;accession=KC509522;protein=AGH28545.1	gene=rpoC2;accession=NC_043929;protein=YP_009677114.1	gene=rpoC2;accession=NC_036804;protein=YP_009455760.1	gene=rpoC2;accession=NC_057645;protein=YP_010172831.1	gene=rpoC2;accession=KF733443;protein=AHI51176.1	gene=rpoC2;accession=MG755797;protein=AWT38980.1	gene=rpoC2;accession=NC_015403;protein=YP_004376699.1	gene=rpoC2;accession=NC_045244;protein=YP_009711930.1	gene=rpoC2;accession=NC_016735;protein=YP_005090047.1	gene=rpoC2;accession=NC_037998;protein=YP_009496228.1	gene=rpoC2;accession=NC_024084;protein=YP_009029328.1	gene=rpoC2;accession=NC_056794;protein=YP_010134243.1	gene=rpoC2;accession=AP018511;protein=BBC77829.1	gene=rpoC2;accession=NC_056787;protein=YP_010133678.1	gene=rpoC2;accession=KJ877675;protein=AIM52771.1		gene=rpoC2;accession=NC_061048;protein=YP_010283253.1	gene=rpoC2;accession=NC_058782;protein=YP_010208062.1
N0.HOG0000072	OG0000071	n0	65	ycf12	psb30		gene=ycf12;accession=NC_030169;protein=YP_009252755.1		gene=ycf12;accession=NC_008101;protein=YP_635961.1	gene=ycf12;accession=KY860574;protein=ASV47655.1	gene=ycf12;accession=NC_035720;protein=YP_009420270.1	gene=ycf12;accession=NC_000926;protein=NP_050717.1	gene=ycf12;accession=NC_009573;protein=YP_001293528.1	gene=ycf12;accession=NC_027589;protein=YP_009159206.1	gene=ycf12;accession=MK798155;protein=QQP22352.1	gene=ycf12;accession=NC_038216;protein=YP_009504716.1	gene=ycf12;accession=NC_001675;protein=NP_043213.1	gene=ycf12;accession=MF167427;protein=ASQ40352.1	gene=ycf12;accession=MF167424;protein=ASQ39930.1	gene=ycf12;accession=NC_020371;protein=YP_007476328.1	gene=ycf12;accession=NC_049168;protein=YP_009873553.1	gene=ycf12;accession=LC564893;protein=BCG67664.1	gene=psb30;accession=MT471323;protein=QRN72669.1		gene=ycf12;accession=NC_038000;protein=YP_009496495.1	gene=ycf12;accession=KC509519;protein=AGH28179.1	gene=ycf12;accession=NC_012898;protein=YP_003002026.1	gene=ycf12;accession=MW845779;protein=QXM17937.1	gene=ycf12;accession=MW845776;protein=QXM17542.1	gene=ycf12;accession=NC_040294;protein=YP_009550363.1	gene=ycf12;accession=MW561224;protein=QTI82839.1	gene=ycf12;accession=KC509522;protein=AGH28595.1	gene=psb30;accession=NC_043929;protein=YP_009677032.1	gene=ycf12;accession=NC_036804;protein=YP_009455814.1	gene=ycf12;accession=NC_057645;protein=YP_010172856.1	gene=ycf12;accession=KF733443;protein=AHI51132.1	gene=ycf12;accession=MG755797;protein=AWT38990.1	gene=ycf12;accession=NC_015403;protein=YP_004376674.1		gene=ycf12;accession=NC_016735;protein=YP_005090097.1	gene=ycf12;accession=NC_037998;protein=YP_009496247.1	gene=ycf12;accession=NC_024084;protein=YP_009029296.1	gene=ycf12;accession=NC_056794;protein=YP_010134201.1	gene=ycf12;accession=AP018511;protein=BBC77790.1	gene=ycf12;accession=NC_056787;protein=YP_010133619.1	gene=ycf12;accession=KJ877675;protein=AIM52794.1	gene=ycf12;accession=MG755791;protein=AWT38152.1	gene=ycf12;accession=NC_061048;protein=YP_010283202.1	gene=ycf12;accession=NC_058782;protein=YP_010208075.1
N0.HOG0000073	OG0000072	n0	61	clpC		clpC in Fragilariopsis_cylindrus mislabelled as clcP				gene=clpC;accession=KY860574;protein=ASV47560.1	gene=clpC;accession=NC_035720;protein=YP_009420217.1	gene=clpC;accession=NC_000926;protein=NP_050661.1	gene=clpC;accession=NC_009573;protein=YP_001293474.1	gene=clpC;accession=NC_027589;protein=YP_009159154.1	gene=clpC;accession=MK798155;protein=QQP22316.1					gene=clpC;accession=NC_020371;protein=YP_007476253.1	gene=clpC;accession=NC_049168;protein=YP_009873554.1	gene=clpC;accession=LC564893;protein=BCG67762.1	gene=clpC;accession=MT471323;protein=QRN72670.1	gene=clpC;mag=TARA_B110000977_METAG-scaffold_147;contig=C_0	gene=clpC;accession=NC_038000;protein=YP_009496603.1	gene=clpC;accession=KC509519;protein=AGH28254.1	gene=clpC;accession=NC_012898;protein=YP_003002123.1	gene=clpC;accession=MW845779;protein=QXM17887.1	gene=clpC;accession=MW845776;protein=QXM17493.1	gene=clpC_A;accession=NC_040294;protein=YP_009550361.1, gene=clpC_B;accession=NC_040294;protein=YP_009550415.1, gene=clpC_B;accession=NC_040294;protein=YP_009550343.1	gene=clpC;accession=MW561224;protein=QTI82808.1	gene=clpC;accession=KC509522;protein=AGH28626.1	gene=clpC;accession=NC_043929;protein=YP_009677026.1	gene=clpC;accession=NC_036804;protein=YP_009455805.1	gene=clpC;accession=NC_057645;protein=YP_010172776.1	gene=clpC;accession=KF733443;protein=AHI51248.1	gene=clpC;accession=MG755797;protein=AWT39010.1	gene=clpC;accession=NC_015403;protein=YP_004376604.1	gene=clcP;accession=NC_045244;protein=YP_009711973.1	gene=clpC;accession=NC_016735;protein=YP_005090071.1	gene=clpC;accession=NC_037998;protein=YP_009496287.1	gene=clpC;accession=NC_024084;protein=YP_009029401.1	gene=clpC;accession=NC_056794;protein=YP_010134308.1	gene=clpC_2;accession=AP018511;protein=BBC77848.1	gene=clpC;accession=NC_056787;protein=YP_010133716.1	gene=clpC;accession=KJ877675;protein=AIM52787.1	gene=clpC;accession=MG755791;protein=AWT38172.1	gene=clpC;accession=NC_061048;protein=YP_010283325.1	gene=clpC;accession=NC_058782;protein=YP_010208038.1
N0.HOG0000074	OG0000073	n0	65	rps13						gene=rps13;accession=KY860574;protein=ASV47582.1	gene=rps13;accession=NC_035720;protein=YP_009420342.1	gene=rps13;accession=NC_000926;protein=NP_050788.1	gene=rps13;accession=NC_009573;protein=YP_001293599.1	gene=rps13;accession=NC_027589;protein=YP_009159277.1	gene=rps13;accession=MK798155;protein=QQP22435.1	gene=rps13;accession=NC_038216;protein=YP_009504613.1	gene=rps13;accession=NC_001675;protein=NP_043258.1	gene=rps13;accession=MF167427;protein=ASQ40388.1	gene=rps13;accession=MF167424;protein=ASQ39885.1	gene=rps13;accession=NC_020371;protein=YP_007476270.1	gene=rps13;accession=NC_049168;protein=YP_009873645.1	gene=rps13;accession=LC564893;protein=BCG67738.1	gene=rps13;accession=MT471323;protein=QRN72652.1	gene=rps13;mag=TARA_B110000977_METAG-scaffold_147;contig=C_0	gene=rps13;accession=NC_038000;protein=YP_009496593.1	gene=rps13;accession=KC509519;protein=AGH28241.1	gene=rps13;accession=NC_012898;protein=YP_003002063.1	gene=rps13;accession=MW845779;protein=QXM17877.1	gene=rps13;accession=MW845776;protein=QXM17483.1	gene=rps13;accession=NC_040294;protein=YP_009550309.1	gene=rps13;accession=MW561224;protein=QTI82797.1	gene=rps13;accession=KC509522;protein=AGH28649.1	gene=rps13;accession=NC_043929;protein=YP_009677081.1	gene=rps13;accession=NC_036804;protein=YP_009455845.1	gene=rps13;accession=NC_057645;protein=YP_010172787.1	gene=rps13;accession=KF733443;protein=AHI51237.1	gene=rps13;accession=MG755797;protein=AWT39020.1	gene=rps13;accession=NC_015403;protein=YP_004376614.1	gene=rps13;accession=NC_045244;protein=YP_009711950.1	gene=rps13;accession=NC_016735;protein=YP_005090136.1	gene=rps13;accession=NC_037998;protein=YP_009496297.1	gene=rps13;accession=NC_024084;protein=YP_009029390.1	gene=rps13;accession=NC_056794;protein=YP_010134279.1	gene=rps13;accession=AP018511;protein=BBC77858.1	gene=rps13;accession=NC_056787;protein=YP_010133739.1	gene=rps13;accession=KJ877675;protein=AIM52709.1	gene=rps13;accession=MG755791;protein=AWT38195.1	gene=rps13;accession=NC_061048;protein=YP_010283295.1	gene=rps13;accession=NC_058782;protein=YP_010208018.1
N0.HOG0000075	OG0000074	n0	65	secY						gene=secY;accession=KY860574;protein=ASV47584.1	gene=secY;accession=NC_035720;protein=YP_009420340.1	gene=secY;accession=NC_000926;protein=NP_050786.1	gene=secY;accession=NC_009573;protein=YP_001293597.1	gene=secY;accession=NC_027589;protein=YP_009159275.1	gene=secY;accession=MK798155;protein=QQP22395.1	gene=secY;accession=NC_038216;protein=YP_009504689.1	gene=secY;accession=NC_001675;protein=NP_043187.1	gene=secY;accession=MF167427;protein=ASQ40407.1	gene=secY;accession=MF167424;protein=ASQ39815.1	gene=secY;accession=NC_020371;protein=YP_007476309.1	gene=secY;accession=NC_049168;protein=YP_009873643.1	gene=secY;accession=LC564893;protein=BCG67736.1	gene=secY;accession=MT471323;protein=QRN72650.1	gene=secY;mag=TARA_B110000977_METAG-scaffold_147;contig=C_0	gene=secY;accession=NC_038000;protein=YP_009496591.1	gene=secY;accession=KC509519;protein=AGH28239.1	gene=secY;accession=NC_012898;protein=YP_003002061.1	gene=secY;accession=MW845779;protein=QXM17875.1	gene=secY;accession=MW845776;protein=QXM17481.1	gene=secY;accession=NC_040294;protein=YP_009550311.1	gene=secY;accession=MW561224;protein=QTI82795.1	gene=secY;accession=KC509522;protein=AGH28647.1	gene=secY;accession=NC_043929;protein=YP_009677083.1	gene=secY;accession=NC_036804;protein=YP_009455843.1	gene=secY;accession=NC_057645;protein=YP_010172789.1	gene=secY;accession=KF733443;protein=AHI51235.1	gene=secY;accession=MG755797;protein=AWT39022.1	gene=secY;accession=NC_015403;protein=YP_004376616.1	gene=secY;accession=NC_045244;protein=YP_009711951.1	gene=secY;accession=NC_016735;protein=YP_005090138.1	gene=secY;accession=NC_037998;protein=YP_009496299.1	gene=secY;accession=NC_024084;protein=YP_009029388.1	gene=secY;accession=NC_056794;protein=YP_010134281.1	gene=secY;accession=AP018511;protein=BBC77860.1	gene=secY;accession=NC_056787;protein=YP_010133737.1	gene=secY;accession=KJ877675;protein=AIM52711.1	gene=secY;accession=MG755791;protein=AWT38194.1	gene=secY;accession=NC_061048;protein=YP_010283297.1	gene=secY;accession=NC_058782;protein=YP_010208016.1
N0.HOG0000076	OG0000075	n0	65	rps5	rpsE					gene=rps5;accession=KY860574;protein=ASV47585.1	gene=rps5;accession=NC_035720;protein=YP_009420339.1	gene=rps5;accession=NC_000926;protein=NP_050785.1	gene=rps5;accession=NC_009573;protein=YP_001293596.1	gene=rps5;accession=NC_027589;protein=YP_009159274.1	gene=rps5;accession=MK798155;protein=QQP22401.1	gene=rps5;accession=NC_038216;protein=YP_009504690.1	gene=rps5;accession=NC_001675;protein=NP_043188.1	gene=rps5;accession=MF167427;protein=ASQ40408.1	gene=rps5;accession=MF167424;protein=ASQ39863.1	gene=rps5;accession=NC_020371;protein=YP_007476239.1	gene=rps5;accession=NC_049168;protein=YP_009873642.1	gene=rps5;accession=LC564893;protein=BCG67735.1	gene=rps5;accession=MT471323;protein=QRN72649.1	gene=rps5;mag=TARA_B110000977_METAG-scaffold_147;contig=C_0	gene=rps5;accession=NC_038000;protein=YP_009496590.1	gene=rps5;accession=KC509519;protein=AGH28238.1	gene=rps5;accession=NC_012898;protein=YP_003002060.1	gene=rps5;accession=MW845779;protein=QXM17874.1	gene=rps5;accession=MW845776;protein=QXM17480.1	gene=rps5;accession=NC_040294;protein=YP_009550312.1	gene=rps5;accession=MW561224;protein=QTI82794.1	gene=rps5;accession=KC509522;protein=AGH28646.1	gene=rps5;accession=NC_043929;protein=YP_009677084.1	gene=rps5;accession=NC_036804;protein=YP_009455842.1	gene=rps5;accession=NC_057645;protein=YP_010172790.1	gene=rps5;accession=KF733443;protein=AHI51234.1	gene=rps5;accession=MG755797;protein=AWT39023.1	gene=rps5;accession=NC_015403;protein=YP_004376617.1	gene=rps5;accession=NC_045244;protein=YP_009711952.1	gene=rps5;accession=NC_016735;protein=YP_005090139.1	gene=rps5;accession=NC_037998;protein=YP_009496300.1	gene=rps5;accession=NC_024084;protein=YP_009029387.1	gene=rps5;accession=NC_056794;protein=YP_010134282.1	gene=rps5;accession=AP018511;protein=BBC77861.1	gene=rps5;accession=NC_056787;protein=YP_010133736.1	gene=rps5;accession=KJ877675;protein=AIM52712.1	gene=rps5;accession=MG755791;protein=AWT38193.1	gene=rps5;accession=NC_061048;protein=YP_010283298.1	gene=rps5;accession=NC_058782;protein=YP_010208015.1
N0.HOG0000077	OG0000076	n0	65	rps17						gene=rps17;accession=KY860574;protein=ASV47592.1	gene=rps17;accession=NC_035720;protein=YP_009420332.1	gene=rps17;accession=NC_000926;protein=NP_050778.1	gene=rps17;accession=NC_009573;protein=YP_001293589.1	gene=rps17;accession=NC_027589;protein=YP_009159267.1	gene=rps17;accession=MK798155;protein=QQP22411.1	gene=rps17;accession=NC_038216;protein=YP_009504696.1	gene=rps17;accession=NC_001675;protein=NP_043194.1	gene=rps17;accession=MF167427;protein=ASQ40414.1	gene=rps17;accession=MF167424;protein=ASQ39912.1	gene=rps17;accession=NC_020371;protein=YP_007476234.1	gene=rps17;accession=NC_049168;protein=YP_009873637.1	gene=rps17;accession=LC564893;protein=BCG67729.1	gene=rps17;accession=MT471323;protein=QRN72644.1	gene=rps17;mag=TARA_B110000977_METAG-scaffold_147;contig=C_0	gene=rps17;accession=NC_038000;protein=YP_009496583.1	gene=rps17;accession=KC509519;protein=AGH28231.1	gene=rps17;accession=NC_012898;protein=YP_003002054.1	gene=rps17;accession=MW845779;protein=QXM17867.1	gene=rps17;accession=MW845776;protein=QXM17473.1	gene=rps17;accession=NC_040294;protein=YP_009550318.1	gene=rps17;accession=MW561224;protein=QTI82787.1	gene=rps17;accession=KC509522;protein=AGH28639.1	gene=rps17;accession=NC_043929;protein=YP_009677090.1	gene=rps17;accession=NC_036804;protein=YP_009455835.1	gene=rps17;accession=NC_057645;protein=YP_010172797.1	gene=rps17;accession=KF733443;protein=AHI51227.1	gene=rps17;accession=MG755797;protein=AWT39030.1	gene=rps17;accession=NC_015403;protein=YP_004376624.1	gene=rps17;accession=NC_045244;protein=YP_009711959.1	gene=rps17;accession=NC_016735;protein=YP_005090146.1	gene=rps17;accession=NC_037998;protein=YP_009496307.1	gene=rps17;accession=NC_024084;protein=YP_009029380.1	gene=rps17;accession=NC_056794;protein=YP_010134289.1	gene=rps17;accession=AP018511;protein=BBC77868.1	gene=rps17;accession=NC_056787;protein=YP_010133729.1	gene=rps17;accession=KJ877675;protein=AIM52719.1	gene=rps17;accession=MG755791;protein=AWT38187.1	gene=rps17;accession=NC_061048;protein=YP_010283305.1	gene=rps17;accession=NC_058782;protein=YP_010208008.1
N0.HOG0000078	OG0000077	n0	60	rpl35						gene=rpl35;accession=KY860574;protein=ASV47618.1	gene=rpl35;accession=NC_035720;protein=YP_009420306.1	gene=rpl35;accession=NC_000926;protein=NP_050753.1	gene=rpl35;accession=NC_009573;protein=YP_001293564.1	gene=rpl35;accession=NC_027589;protein=YP_009159242.1	gene=rpl35;accession=MK798155;protein=QQP22391.1	gene=rpl35;accession=NC_038216;protein=YP_009504663.1	gene=rpl35;accession=NC_001675;protein=NP_043161.1	gene=rpl35;accession=MF167427;protein=ASQ40367.1	gene=rpl35;accession=MF167424;protein=ASQ39923.1						gene=rpl35;accession=NC_038000;protein=YP_009496550.1, gene=rpl35;accession=NC_038000;protein=YP_009496613.1	gene=rpl35;accession=KC509519;protein=AGH28197.1	gene=rpl35;accession=NC_012898;protein=YP_003002025.1	gene=rpl35;accession=MW845779;protein=QXM17843.1	gene=rpl35;accession=MW845776;protein=QXM17450.1	gene=rpl35;accession=NC_040294;protein=YP_009550409.1	gene=rpl35;accession=MW561224;protein=QTI82819.1, gene=rpl35;accession=MW561224;protein=QTI82755.1	gene=rpl35;accession=KC509522;protein=AGH28618.1	gene=rpl35;accession=NC_043929;protein=YP_009677049.1	gene=rpl35;accession=NC_036804;protein=YP_009455786.1	gene=rpl35;accession=NC_057645;protein=YP_010172766.1	gene=rpl35;accession=KF733443;protein=AHI51191.1	gene=rpl35;accession=MG755797;protein=AWT38919.1	gene=rpl35;accession=NC_015403;protein=YP_004376593.1	gene=rpl35;accession=NC_045244;protein=YP_009711891.1	gene=rpl35;accession=NC_016735;protein=YP_005090058.1	gene=rpl35;accession=NC_037998;protein=YP_009496280.1, gene=rpl35;accession=NC_037998;protein=YP_009496341.1	gene=rpl35;accession=NC_024084;protein=YP_009029297.1	gene=rpl35;accession=NC_056794;protein=YP_010134183.1	gene=rpl35;accession=AP018511;protein=BBC77846.1	gene=rpl35;accession=NC_056787;protein=YP_010133640.1	gene=rpl35;accession=KJ877675;protein=AIM52795.1	gene=rpl35;accession=MG755791;protein=AWT38114.1	gene=rpl35;accession=NC_061048;protein=YP_010283257.1	gene=rpl35;accession=NC_058782;protein=YP_010208093.1
N0.HOG0000079	OG0000078	n0	64	rbcS						gene=rbcS;accession=KY860574;protein=ASV47664.1	gene=rbcS;accession=NC_035720;protein=YP_009420261.1	gene=rbcS;accession=NC_000926;protein=NP_050706.1	gene=rbcS;accession=NC_009573;protein=YP_001293519.1	gene=rbcS;accession=NC_027589;protein=YP_009159197.1	gene=rbcS;accession=MK798155;protein=QQP22353.1	gene=rbcS;accession=NC_038216;protein=YP_009504743.1	gene=rbcS;accession=NC_001675;protein=NP_043239.2	gene=rbcS;accession=MF167427;protein=ASQ40400.1	gene=rbcS;accession=MF167424;protein=ASQ39894.1	gene=rbcS;accession=NC_020371;protein=YP_007476241.1	gene=rbcS;accession=NC_049168;protein=YP_009873582.1	gene=rbcS;accession=LC564893;protein=BCG67666.1	gene=rbcS;accession=MT471323;protein=QRN72609.1	gene=rbcS;mag=TARA_B110000977_METAG-scaffold_147;contig=C_0	gene=rbcS;accession=NC_038000;protein=YP_009496542.1	gene=rbcS;accession=KC509519;protein=AGH28129.1	gene=rbcS;accession=NC_012898;protein=YP_003002091.1	gene=rbcS;accession=MW845779;protein=QXM17835.1	gene=rbcS;accession=MW845776;protein=QXM17442.1	gene=rbcS;accession=NC_040294;protein=YP_009550384.1	gene=rbcS;accession=MW561224;protein=QTI82747.1	gene=rbcS;accession=KC509522;protein=AGH28602.1	gene=rbcS;accession=NC_043929;protein=YP_009677122.1	gene=rbcS;accession=NC_036804;protein=YP_009455791.1	gene=rbcS;accession=NC_057645;protein=YP_010172756.1	gene=rbcS;accession=KF733443;protein=AHI51179.1	gene=rbcS;accession=MG755797;protein=AWT38950.1	gene=rbcS;accession=NC_015403;protein=YP_004376687.1	gene=rbcS;accession=NC_045244;protein=YP_009711903.1	gene=rbcS;accession=NC_016735;protein=YP_005090063.1	gene=rbcS;accession=NC_037998;protein=YP_009496226.1	gene=rbcS;accession=NC_024084;protein=YP_009029288.1	gene=rbcS;accession=NC_056794;protein=YP_010134245.1	gene=rbcS;accession=AP018511;protein=BBC77831.1	gene=rbcS;accession=NC_056787;protein=YP_010133618.1	gene=rbcS;accession=KJ877675;protein=AIM52759.1	gene=rbcS;accession=MG755791;protein=AWT38223.1, gene=rbcS;accession=MG755791;protein=AWT38156.1	gene=rbcS;accession=NC_061048;protein=YP_010283176.1	gene=rbcS;accession=NC_058782;protein=YP_010207980.1
N0.HOG0000080	OG0000079	n0	64	rpl6	rplF					gene=rpl6;accession=KY860574;protein=ASV47587.1	gene=rpl6;accession=NC_035720;protein=YP_009420337.1	gene=rpl6;accession=NC_000926;protein=NP_050783.1	gene=rpl6;accession=NC_009573;protein=YP_001293594.1	gene=rpl6;accession=NC_027589;protein=YP_009159272.1	gene=rpl6;accession=MK798155;protein=QQP22417.1	gene=rpl6;accession=NC_038216;protein=YP_009504692.1	gene=rpl6;accession=NC_001675;protein=NP_043190.1	gene=rpl6;accession=MF167427;protein=ASQ40410.1	gene=rpl6;accession=MF167424;protein=ASQ39860.1	gene=rpl6;accession=NC_020371;protein=YP_007476238.1	gene=rpl6;accession=NC_049168;protein=YP_009873641.1	gene=rpl6;accession=LC564893;protein=BCG67734.1	gene=rpl6;accession=MT471323;protein=QRN72648.1	gene=rpl6;mag=TARA_B110000977_METAG-scaffold_147;contig=C_0	gene=rpl6;accession=NC_038000;protein=YP_009496588.1	gene=rpl6;accession=KC509519;protein=AGH28236.1	gene=rpl6;accession=NC_012898;protein=YP_003002059.1	gene=rpl6;accession=MW845779;protein=QXM17872.1	gene=rpl6;accession=MW845776;protein=QXM17478.1	gene=rpl6;accession=NC_040294;protein=YP_009550314.1	gene=rpl6;accession=MW561224;protein=QTI82792.1	gene=rpl6;accession=KC509522;protein=AGH28644.1	gene=rpl6;accession=NC_043929;protein=YP_009677085.1	gene=rpl6;accession=NC_036804;protein=YP_009455840.1	gene=rpl6;accession=NC_057645;protein=YP_010172792.1	gene=rpl6;accession=KF733443;protein=AHI51232.1	gene=rpl6;accession=MG755797;protein=AWT39025.1	gene=rpl6;accession=NC_015403;protein=YP_004376619.1	gene=rpl6;accession=NC_045244;protein=YP_009711954.1	gene=rpl6;accession=NC_016735;protein=YP_005090141.1	gene=rpl6;accession=NC_037998;protein=YP_009496302.1	gene=rpl6;accession=NC_024084;protein=YP_009029385.1	gene=rpl6;accession=NC_056794;protein=YP_010134284.1	gene=rpl6;accession=AP018511;protein=BBC77863.1	gene=rpl6;accession=NC_056787;protein=YP_010133734.1		gene=rpl6;accession=MG755791;protein=AWT38191.1	gene=rpl6;accession=NC_061048;protein=YP_010283300.1	gene=rpl6;accession=NC_058782;protein=YP_010208013.1
N0.HOG0000081	OG0000080	n0	64	rpl3		rpl3 in a couple of glaucophytes mislabelled as rpl13				gene=rpl3;accession=KY860574;protein=ASV47601.1	gene=rpl3;accession=NC_035720;protein=YP_009420323.1	gene=rpl3;accession=NC_000926;protein=NP_050769.1	gene=rpl3;accession=NC_009573;protein=YP_001293580.1	gene=rpl3;accession=NC_027589;protein=YP_009159258.1	gene=rpl3;accession=MK798155;protein=QQP22406.1	gene=rpl3;accession=NC_038216;protein=YP_009504702.1	gene=rpl3;accession=NC_001675;protein=NP_043200.1	gene=rpl13;accession=MF167427;protein=ASQ40421.1	gene=rpl13;accession=MF167424;protein=ASQ39844.1	gene=rpl3;accession=NC_020371;protein=YP_007476227.1	gene=rpl3;accession=NC_049168;protein=YP_009873630.1		gene=rpl3;accession=MT471323;protein=QRN72637.1	gene=rpl3;mag=TARA_B110000977_METAG-scaffold_147;contig=C_0	gene=rpl3;accession=NC_038000;protein=YP_009496573.1	gene=rpl3;accession=KC509519;protein=AGH28221.1	gene=rpl3;accession=NC_012898;protein=YP_003002047.1	gene=rpl3;accession=MW845779;protein=QXM17857.1	gene=rpl3;accession=MW845776;protein=QXM17463.1	gene=rpl3;accession=NC_040294;protein=YP_009550327.1	gene=rpl3;accession=MW561224;protein=QTI82777.1	gene=rpl3;accession=KC509522;protein=AGH28629.1	gene=rpl3;accession=NC_043929;protein=YP_009677099.1	gene=rpl3;accession=NC_036804;protein=YP_009455826.1	gene=rpl3;accession=NC_057645;protein=YP_010172807.1	gene=rpl3;accession=KF733443;protein=AHI51217.1	gene=rpl3;accession=MG755797;protein=AWT39040.1	gene=rpl3;accession=NC_015403;protein=YP_004376634.1	gene=rpl3;accession=NC_045244;protein=YP_009711968.1	gene=rpl3;accession=NC_016735;protein=YP_005090155.1	gene=rpl3;accession=NC_037998;protein=YP_009496317.1	gene=rpl3;accession=NC_024084;protein=YP_009029371.1	gene=rpl3;accession=NC_056794;protein=YP_010134299.1	gene=rpl3;accession=AP018511;protein=BBC77878.1	gene=rpl3;accession=NC_056787;protein=YP_010133719.1	gene=rpl3;accession=KJ877675;protein=AIM52727.1	gene=rpl3;accession=MG755791;protein=AWT38178.1	gene=rpl3;accession=NC_061048;protein=YP_010283314.1	gene=rpl3;accession=NC_058782;protein=YP_010207998.1
N0.HOG0000082	OG0000081	n0	64	rpl33						gene=rpl33;accession=KY860574;protein=ASV47628.1	gene=rpl33;accession=NC_035720;protein=YP_009420297.1	gene=rpl33;accession=NC_000926;protein=NP_050744.1	gene=rpl33;accession=NC_009573;protein=YP_001293555.1	gene=rpl33;accession=NC_027589;protein=YP_009159233.1	gene=rpl33;accession=MK798155;protein=QQP22386.1	gene=rpl33;accession=NC_038216;protein=YP_009504704.1	gene=rpl33;accession=NC_001675;protein=NP_043202.1		gene=rpl33;accession=MF167424;protein=ASQ39924.1	gene=rpl33;accession=NC_020371;protein=YP_007476312.1	gene=rpl33;accession=NC_049168;protein=YP_009873592.1	gene=rpl33;accession=LC564893;protein=BCG67709.1	gene=rpl33;accession=MT471323;protein=QRN72620.1	gene=rpl33;mag=TARA_B110000977_METAG-scaffold_147;contig=C_0	gene=rpl33;accession=NC_038000;protein=YP_009496519.1	gene=rpl33;accession=KC509519;protein=AGH28144.1	gene=rpl33;accession=NC_012898;protein=YP_003002113.1	gene=rpl33;accession=MW845779;protein=QXM17914.1	gene=rpl33;accession=MW845776;protein=QXM17519.1	gene=rpl33;accession=NC_040294;protein=YP_009550375.1	gene=rpl33;accession=MW561224;protein=QTI82863.1	gene=rpl33;accession=KC509522;protein=AGH28549.1	gene=rpl33;accession=NC_043929;protein=YP_009677118.1	gene=rpl33;accession=NC_036804;protein=YP_009455804.1	gene=rpl33;accession=NC_057645;protein=YP_010172835.1	gene=rpl33;accession=KF733443;protein=AHI51172.1	gene=rpl33;accession=MG755797;protein=AWT38976.1	gene=rpl33;accession=NC_015403;protein=YP_004376568.1	gene=rpl33;accession=NC_045244;protein=YP_009711917.1	gene=rpl33;accession=NC_016735;protein=YP_005090072.1	gene=rpl33;accession=NC_037998;protein=YP_009496232.1	gene=rpl33;accession=NC_024084;protein=YP_009029324.1	gene=rpl33;accession=NC_056794;protein=YP_010134239.1	gene=rpl33;accession=AP018511;protein=BBC77825.1	gene=rpl33;accession=NC_056787;protein=YP_010133674.1	gene=rpl33;accession=KJ877675;protein=AIM52767.1	gene=rpl33;accession=MG755791;protein=AWT38103.1	gene=rpl33;accession=NC_061048;protein=YP_010283236.1	gene=rpl33;accession=NC_058782;protein=YP_010208066.1
N0.HOG0000083	OG0000082	n0	64	psaF						gene=psaF;accession=KY860574;protein=ASV47657.1	gene=psaF;accession=NC_035720;protein=YP_009420268.1	gene=psaF;accession=NC_000926;protein=NP_050714.1	gene=psaF;accession=NC_009573;protein=YP_001293526.1	gene=psaF;accession=NC_027589;protein=YP_009159204.1	gene=psaF;accession=MK798155;protein=QQP22377.1	gene=psaF;accession=NC_038216;protein=YP_009504654.1	gene=psaF;accession=NC_001675;protein=NP_043153.1	gene=psaF;accession=MF167427;protein=ASQ40432.1	gene=psaF;accession=MF167424;protein=ASQ39854.1	gene=psaF;accession=NC_020371;protein=YP_007476274.1	gene=psaF;accession=NC_049168;protein=YP_009873565.1	gene=psaF;accession=LC564893;protein=BCG67653.1	gene=psaF;accession=MT471323;protein=QRN72714.1	gene=psaF;mag=TARA_B110000977_METAG-scaffold_147;contig=C_0	gene=psaF;accession=NC_038000;protein=YP_009496481.1	gene=psaF;accession=KC509519;protein=AGH28193.1		gene=psaF;accession=MW845779;protein=QXM17951.1	gene=psaF;accession=MW845776;protein=QXM17556.1	gene=psaF;accession=NC_040294;protein=YP_009550338.1	gene=psaF;accession=MW561224;protein=QTI82825.1	gene=psaF;accession=KC509522;protein=AGH28581.1	gene=psaF;accession=NC_043929;protein=YP_009677024.1	gene=psaF;accession=NC_036804;protein=YP_009455795.1	gene=psaF;accession=NC_057645;protein=YP_010172870.1	gene=psaF;accession=KF733443;protein=AHI51118.1	gene=psaF;accession=MG755797;protein=AWT38954.1	gene=psaF;accession=NC_015403;protein=YP_004376661.1	gene=psaF;accession=NC_045244;protein=YP_009711912.1	gene=psaF;accession=NC_016735;protein=YP_005090081.1	gene=psaF;accession=NC_037998;protein=YP_009496209.1	gene=psaF;accession=NC_024084;protein=YP_009029359.1	gene=psaF;accession=NC_056794;protein=YP_010134188.1	gene=psaF;accession=AP018511;protein=BBC77776.1	gene=psaF;accession=NC_056787;protein=YP_010133633.1	gene=psaF;accession=KJ877675;protein=AIM52689.1	gene=psaF;accession=MG755791;protein=AWT38123.1	gene=psaF;accession=NC_061048;protein=YP_010283216.1	gene=psaF;accession=NC_058782;protein=YP_010207982.1
N0.HOG0000084	OG0000083	n0	57	rpl34						gene=rpl34;accession=KY860574;protein=ASV47530.1	gene=rpl34;accession=NC_035720;protein=YP_009420247.1	gene=rpl34;accession=NC_000926;protein=NP_050691.1	gene=rpl34;accession=NC_009573;protein=YP_001293504.1	gene=rpl34;accession=NC_027589;protein=YP_009159182.1	gene=rpl34;accession=MK798155;protein=QQP22348.1	gene=rpl34;accession=NC_038216;protein=YP_009504629.1	gene=rpl34;accession=NC_001675;protein=NP_043277.1				gene=rpl34;accession=NC_049168;protein=YP_009873609.1	gene=rpl34;accession=LC564893;protein=BCG67674.1	gene=rpl34;accession=MT471323;protein=QRN72693.1	gene=rpl34;mag=TARA_B110000977_METAG-scaffold_147;contig=C_0	gene=rpl34;accession=NC_038000;protein=YP_009496558.1	gene=rpl34;accession=KC509519;protein=AGH28209.1	gene=rpl34;accession=NC_012898;protein=YP_003002105.1	gene=rpl34;accession=MW845779;protein=QXM17895.1	gene=rpl34;accession=MW845776;protein=QXM17501.1	gene=rpl34;accession=NC_040294;protein=YP_009550354.1	gene=rpl34;accession=MW561224;protein=QTI82763.1	gene=rpl34;accession=KC509522;protein=AGH28671.1	gene=rpl34;accession=NC_043929;protein=YP_009677043.1	gene=rpl34;accession=NC_036804;protein=YP_009455769.1	gene=rpl34;accession=NC_057645;protein=YP_010172818.1	gene=rpl34;accession=KF733443;protein=AHI51203.1, gene=rpl34;accession=KF733443;protein=AHI51265.1	gene=rpl34;accession=MG755797;protein=AWT39050.1, gene=rpl34;accession=MG755797;protein=AWT38997.1	gene=rpl34;accession=NC_015403;protein=YP_004376648.1		gene=rpl34;accession=NC_016735;protein=YP_005090038.1	gene=rpl34;accession=NC_037998;protein=YP_009496332.1	gene=rpl34;accession=NC_024084;protein=YP_009029365.1	gene=rpl34;accession=NC_056794;protein=YP_010134265.1	gene=rpl34;accession=AP018511;protein=BBC77890.1	gene=rpl34;accession=NC_056787;protein=YP_010133698.1	gene=rpl34;accession=KJ877675;protein=AIM52806.1, gene=rpl34;accession=KJ877675;protein=AIM52819.1	gene=rpl34;accession=MG755791;protein=AWT38209.1	gene=rpl34;accession=NC_061048;protein=YP_010283332.1	gene=rpl34;accession=NC_058782;protein=YP_010208044.1
N0.HOG0000085	OG0000084	n0	62	rpl1						gene=rpl1;accession=KY860574;protein=ASV47558.1	gene=rpl1;accession=NC_035720;protein=YP_009420219.1	gene=rpl1;accession=NC_000926;protein=NP_050664.1	gene=rpl1;accession=NC_009573;protein=YP_001293477.1	gene=rpl1;accession=NC_027589;protein=YP_009159157.1	gene=rpl1;accession=MK798155;protein=QQP22318.1	gene=rpl1;accession=NC_038216;protein=YP_009504674.1	gene=rpl1;accession=NC_001675;protein=NP_043172.1	gene=rpl1;accession=MF167427;protein=ASQ40373.1	gene=rpl1;accession=MF167424;protein=ASQ39842.1			gene=rpl1;accession=LC564893;protein=BCG67669.1		gene=rpl1;mag=TARA_B110000977_METAG-scaffold_147;contig=C_0, gene=rpl1;mag=TARA_B110000977_METAG-scaffold_147;contig=C_0	gene=rpl1;accession=NC_038000;protein=YP_009496505.1	gene=rpl1;accession=KC509519;protein=AGH28158.1	gene=rpl1;accession=NC_012898;protein=YP_003002101.1	gene=rpl1;accession=MW845779;protein=QXM17930.1	gene=rpl1;accession=MW845776;protein=QXM17535.1	gene=rpl1;accession=NC_040294;protein=YP_009550288.1	gene=rpl1;accession=MW561224;protein=QTI82849.1	gene=rpl1;accession=KC509522;protein=AGH28563.1	gene=rpl1;accession=NC_043929;protein=YP_009677068.1	gene=rpl1;accession=NC_036804;protein=YP_009455863.1	gene=rpl1;accession=NC_057645;protein=YP_010172849.1	gene=rpl1;accession=KF733443;protein=AHI51158.1	gene=rpl1;accession=MG755797;protein=AWT38926.1	gene=rpl1;accession=NC_015403;protein=YP_004376582.1	gene=rpl1;accession=NC_045244;protein=YP_009711887.1	gene=rpl1;accession=NC_016735;protein=YP_005090118.1	gene=rpl1;accession=NC_037998;protein=YP_009496245.1	gene=rpl1;accession=NC_024084;protein=YP_009029306.1	gene=rpl1;accession=NC_056794;protein=YP_010134225.1	gene=rpl1;accession=AP018511;protein=BBC77811.1	gene=rpl1;accession=NC_056787;protein=YP_010133660.1	gene=rpl1;accession=KJ877675;protein=AIM52789.1	gene=rpl1;accession=MG755791;protein=AWT38126.1	gene=rpl1;accession=NC_061048;protein=YP_010283245.1	gene=rpl1;accession=NC_058782;protein=YP_010208077.1
N0.HOG0000086	OG0000085	n0	61	psaD						gene=psaD;accession=KY860574;protein=ASV47612.1	gene=psaD;accession=NC_035720;protein=YP_009420312.1	gene=psaD;accession=NC_000926;protein=NP_050759.1	gene=psaD;accession=NC_009573;protein=YP_001293570.1	gene=psaD;accession=NC_027589;protein=YP_009159248.1	gene=psaD;accession=MK798155;protein=QQP22393.1					gene=psaD;accession=NC_020371;protein=YP_007476277.1	gene=psaD;accession=NC_049168;protein=YP_009873627.1	gene=psaD;accession=LC564893;protein=BCG67708.1	gene=psaD;accession=MT471323;protein=QRN72634.1	gene=psaD;mag=TARA_B110000977_METAG-scaffold_147;contig=C_0	gene=psaD;accession=NC_038000;protein=YP_009496501.1	gene=psaD;accession=KC509519;protein=AGH28170.1	gene=psaD;accession=NC_012898;protein=YP_003002042.1	gene=psaD;accession=MW845779;protein=QXM17908.1	gene=psaD;accession=MW845776;protein=QXM17513.1	gene=psaD;accession=NC_040294;protein=YP_009550389.1	gene=psaD;accession=MW561224;protein=QTI82845.1	gene=psaD;accession=KC509522;protein=AGH28565.1	gene=psaD;accession=NC_043929;protein=YP_009677056.1	gene=psaD;accession=NC_036804;protein=YP_009455764.1	gene=psaD;accession=NC_057645;protein=YP_010172759.1	gene=psaD;accession=KF733443;protein=AHI51156.1	gene=psaD;accession=MG755797;protein=AWT38930.1	gene=psaD;accession=NC_015403;protein=YP_004376584.1	gene=psaD;accession=NC_045244;protein=YP_009711926.1	gene=psaD;accession=NC_016735;protein=YP_005090043.1	gene=psaD;accession=NC_037998;protein=YP_009496254.1	gene=psaD;accession=NC_024084;protein=YP_009029302.1	gene=psaD;accession=NC_056794;protein=YP_010134220.1	gene=psaD;accession=AP018511;protein=BBC77809.1	gene=psaD;accession=NC_056787;protein=YP_010133658.1	gene=psaD;accession=KJ877675;protein=AIM52729.1, gene=psaD;accession=KJ877675;protein=AIM52808.1	gene=psaD;accession=MG755791;protein=AWT38118.1	gene=psaD;accession=NC_061048;protein=YP_010283194.1	gene=psaD;accession=NC_058782;protein=YP_010208060.1
N0.HOG0000087	OG0000086	n0	63	psbX		ORF40 in Isochrysis galbana corresponds to psbX				gene=psbX;accession=KY860574;protein=ASV47659.1	gene=psbX;accession=NC_035720;protein=YP_009420266.1	gene=psbX;accession=NC_000926;protein=NP_050712.1	gene=psbX;accession=NC_009573;protein=YP_001293524.1	gene=psbX;accession=NC_027589;protein=YP_009159202.1	gene=psbX;accession=MK798155;protein=QQP22356.1	gene=psbX;accession=NC_038216;protein=YP_009504607.1	gene=psbX;accession=NC_001675;protein=NP_043252.1	gene=psbX;accession=MF167427;protein=ASQ40392.1	gene=psbX;accession=MF167424;protein=ASQ39939.1	gene=psbX;accession=NC_020371;protein=YP_007476311.1	gene=ORF40;accession=NC_049168;protein=YP_009873590.1	gene=psbX;accession=LC564893;protein=BCG67700.1	gene=psbX;accession=MT471323;protein=QRN72622.1	gene=psbX;mag=TARA_B110000977_METAG-scaffold_147;contig=C_0	gene=psbX;accession=NC_038000;protein=YP_009496508.1	gene=psbX;accession=KC509519;protein=AGH28155.1	gene=psbX;accession=NC_012898;protein=YP_003002078.1	gene=psbX;accession=MW845779;protein=QXM17927.1	gene=psbX;accession=MW845776;protein=QXM17532.1	gene=psbX;accession=NC_040294;protein=YP_009550337.1	gene=psbX;accession=MW561224;protein=QTI82852.1	gene=psbX;accession=KC509522;protein=AGH28560.1	gene=psbX;accession=NC_043929;protein=YP_009677025.1	gene=psbX;accession=NC_036804;protein=YP_009455778.1	gene=psbX;accession=NC_057645;protein=YP_010172846.1	gene=psbX;accession=KF733443;protein=AHI51161.1	gene=psbX;accession=MG755797;protein=AWT38923.1	gene=psbX;accession=NC_015403;protein=YP_004376579.1		gene=psbX;accession=NC_016735;protein=YP_005090028.1	gene=psbX;accession=NC_037998;protein=YP_009496242.1	gene=psbX;accession=NC_024084;protein=YP_009029312.1	gene=psbX;accession=NC_056794;protein=YP_010134228.1	gene=psbX;accession=AP018511;protein=BBC77814.1	gene=psbX;accession=NC_056787;protein=YP_010133663.1	gene=psbX;accession=KJ877675;protein=AIM52805.1	gene=psbX;accession=MG755791;protein=AWT38150.1	gene=psbX;accession=NC_061048;protein=YP_010283242.1	gene=psbX;accession=NC_058782;protein=YP_010208057.1
N0.HOG0000088	OG0000087	n0	57	rbcR	lysR; ycf30	fbcR of Gracilaria_changii also corresponds to rbcR, though I am not sure if it is a synonym or mislabelled gene?				gene=rbcR;accession=KY860574;protein=ASV47538.1	gene=rbcR;accession=NC_035720;protein=YP_009420237.1	gene=rbcR;accession=NC_000926;protein=NP_050683.1	gene=rbcR;accession=NC_009573;protein=YP_001293496.1	gene=rbcR;accession=NC_027589;protein=YP_009159174.1	gene=rbcR;accession=MK798155;protein=QQP22327.1	gene=rbcR;accession=NC_038216;protein=YP_009504634.1	gene=rbcR;accession=NC_001675;protein=NP_043282.1	gene=rbcR;accession=MF167427;protein=ASQ40314.1, gene=rbcR;accession=MF167427;protein=ASQ40328.1	gene=rbcR;accession=MF167424;protein=ASQ39826.1	gene=lysR;accession=NC_020371;protein=YP_007476290.1	gene=rbcR;accession=NC_049168;protein=YP_009873601.1	gene=lysR;accession=LC564893;protein=BCG67687.1	gene=rbcR;accession=MT471323;protein=QRN72686.1	gene=lysR;mag=TARA_B110000977_METAG-scaffold_147;contig=C_0	gene=rbcR;accession=NC_038000;protein=YP_009496562.1	gene=rbcR;accession=KC509519;protein=AGH28205.1	gene=ycf30;accession=NC_012898;protein=YP_003002108.1	gene=lysR;accession=MW845779;protein=QXM17899.1	gene=lysR;accession=MW845776;protein=QXM17505.1		gene=lysR;accession=MW561224;protein=QTI82767.1	gene=rbcR;accession=KC509522;protein=AGH28675.1			gene=rbcR;accession=NC_057645;protein=YP_010172822.1	gene=rbcR;accession=KF733443;protein=AHI51199.1, gene=rbcR;accession=KF733443;protein=AHI51269.1	gene=rbcR;accession=MG755797;protein=AWT39001.1, gene=rbcR;accession=MG755797;protein=AWT39054.1	gene=rbcR;accession=NC_015403;protein=YP_004376652.1	gene=rbcR;accession=NC_045244;protein=YP_009711975.1	gene=rbcR;accession=NC_016735;protein=YP_005090087.1	gene=rbcR;accession=NC_037998;protein=YP_009496328.1	gene=rbcR;accession=NC_024084;protein=YP_009029369.1	gene=rbcR;accession=NC_056794;protein=YP_010134261.1	gene=lysR;accession=AP018511;protein=BBC77894.1	gene=rbcR;accession=NC_056787;protein=YP_010133702.1		gene=rbcR;accession=MG755791;protein=AWT38205.1	gene=lysR;accession=NC_061048;protein=YP_010283336.1	gene=lysR;accession=NC_058782;protein=YP_010208040.1
N0.HOG0000089	OG0000088	n0	62	rpl11						gene=rpl11;accession=KY860574;protein=ASV47559.1	gene=rpl11;accession=NC_035720;protein=YP_009420218.1	gene=rpl11;accession=NC_000926;protein=NP_050663.1	gene=rpl11;accession=NC_009573;protein=YP_001293476.1	gene=rpl11;accession=NC_027589;protein=YP_009159156.1	gene=rpl11;accession=MK798155;protein=QQP22313.1	gene=rpl11;accession=NC_038216;protein=YP_009504673.1	gene=rpl11;accession=NC_001675;protein=NP_043171.1	gene=rpl11;accession=MF167427;protein=ASQ40372.1	gene=rpl11;accession=MF167424;protein=ASQ39879.1			gene=rpl11;accession=LC564893;protein=BCG67668.1		gene=rpl11;mag=TARA_B110000977_METAG-scaffold_147;contig=C_0	gene=rpl11;accession=NC_038000;protein=YP_009496506.1	gene=rpl11;accession=KC509519;protein=AGH28157.1	gene=rpl11;accession=NC_012898;protein=YP_003002100.1	gene=rpl11;accession=MW845779;protein=QXM17929.1	gene=rpl11;accession=MW845776;protein=QXM17534.1	gene=rpl11;accession=NC_040294;protein=YP_009550287.1	gene=rpl11;accession=MW561224;protein=QTI82850.1	gene=rpl11;accession=KC509522;protein=AGH28562.1	gene=rpl11;accession=NC_043929;protein=YP_009677069.1	gene=rpl11;accession=NC_036804;protein=YP_009455864.1	gene=rpl11;accession=NC_057645;protein=YP_010172848.1	gene=rpl11;accession=KF733443;protein=AHI51159.1	gene=rpl11;accession=MG755797;protein=AWT38925.1	gene=rpl11;accession=NC_015403;protein=YP_004376581.1	gene=rpl11;accession=NC_045244;protein=YP_009711886.1	gene=rpl11;accession=NC_016735;protein=YP_005090117.1	gene=rpl11;accession=NC_037998;protein=YP_009496244.1	gene=rpl11;accession=NC_024084;protein=YP_009029307.1	gene=rpl11;accession=NC_056794;protein=YP_010134226.1	gene=rpl11;accession=AP018511;protein=BBC77812.1	gene=rpl11;accession=NC_056787;protein=YP_010133661.1	gene=rpl11;accession=KJ877675;protein=AIM52788.1	gene=rpl11;accession=MG755791;protein=AWT38127.1	gene=rpl11;accession=NC_061048;protein=YP_010283244.1	gene=rpl11;accession=NC_058782;protein=YP_010208078.1
N0.HOG0000090	OG0000089	n0	61	rpl12			gene=rpl12;accession=NC_030169;protein=YP_009252776.1		gene=rpl12;accession=NC_008101;protein=YP_635981.1	gene=rpl12;accession=KY860574;protein=ASV47557.1	gene=rpl12;accession=NC_035720;protein=YP_009420220.1	gene=rpl12;accession=NC_000926;protein=NP_050665.1	gene=rpl12;accession=NC_009573;protein=YP_001293478.1	gene=rpl12;accession=NC_027589;protein=YP_009159158.1	gene=rpl12;accession=MK798155;protein=QQP22314.1	gene=rpl7/12;accession=NC_038216;protein=YP_009504675.1	gene=rpl12;accession=NC_001675;protein=NP_043173.1	gene=rpl7/12;accession=MF167427;protein=ASQ40374.1	gene=rpl7/12;accession=MF167424;protein=ASQ39883.1					gene=rpl12;mag=TARA_B110000977_METAG-scaffold_147;contig=C_0	gene=rpl12;accession=NC_038000;protein=YP_009496504.1	gene=rpl12;accession=KC509519;protein=AGH28159.1		gene=rpl12;accession=MW845779;protein=QXM17931.1	gene=rpl12;accession=MW845776;protein=QXM17536.1	gene=rpl12;accession=NC_040294;protein=YP_009550289.1	gene=rpl12;accession=MW561224;protein=QTI82848.1	gene=rpl12;accession=KC509522;protein=AGH28564.1		gene=rpl12;accession=NC_036804;protein=YP_009455862.1	gene=rpl12;accession=NC_057645;protein=YP_010172850.1	gene=rpl12;accession=KF733443;protein=AHI51157.1	gene=rpl12;accession=MG755797;protein=AWT38927.1	gene=rpl12;accession=NC_015403;protein=YP_004376583.1	gene=rpl12;accession=NC_045244;protein=YP_009711888.1	gene=rpl12;accession=NC_016735;protein=YP_005090119.1	gene=rpl12;accession=NC_037998;protein=YP_009496246.1	gene=rpl12;accession=NC_024084;protein=YP_009029305.1	gene=rpl12;accession=NC_056794;protein=YP_010134224.1	gene=rpl12;accession=AP018511;protein=BBC77810.1	gene=rpl12;accession=NC_056787;protein=YP_010133659.1	gene=rpl12;accession=KJ877675;protein=AIM52686.1	gene=rpl12;accession=MG755791;protein=AWT38125.1	gene=rpl12;accession=NC_061048;protein=YP_010283246.1	gene=rpl12;accession=NC_058782;protein=YP_010208076.1
N0.HOG0000091	OG0000090	n0	61	rpl31		rpl31 of Cryptophyta_sp_CCMP2293/Bafinella mislabelled as rps31				gene=rpl31;accession=KY860574;protein=ASV47577.1	gene=rpl31;accession=NC_035720;protein=YP_009420347.1	gene=rpl31;accession=NC_000926;protein=NP_050793.1	gene=rpl31;accession=NC_009573;protein=YP_001293604.1	gene=rpl31;accession=NC_027589;protein=YP_009159282.1	gene=rps31;accession=MK798155;protein=QQP22439.1					gene=rpl31;accession=NC_020371;protein=YP_007476266.1	gene=rpl31;accession=NC_049168;protein=YP_009873649.1	gene=rpl31;accession=LC564893;protein=BCG67742.1	gene=rpl31;accession=MT471323;protein=QRN72656.1	gene=rpl31;mag=TARA_B110000977_METAG-scaffold_147;contig=C_0	gene=rpl31;accession=NC_038000;protein=YP_009496598.1	gene=rpl31;accession=KC509519;protein=AGH28246.1	gene=rpl31;accession=NC_012898;protein=YP_003002068.1	gene=rpl31;accession=MW845779;protein=QXM17882.1	gene=rpl31;accession=MW845776;protein=QXM17488.1	gene=rpl31;accession=NC_040294;protein=YP_009550304.1	gene=rpl31;accession=MW561224;protein=QTI82802.1	gene=rpl31;accession=KC509522;protein=AGH28654.1	gene=rpl31;accession=NC_043929;protein=YP_009677076.1	gene=rpl31;accession=NC_036804;protein=YP_009455850.1	gene=rpl31;accession=NC_057645;protein=YP_010172782.1	gene=rpl31;accession=KF733443;protein=AHI51242.1	gene=rpl31;accession=MG755797;protein=AWT39015.1	gene=rpl31;accession=NC_015403;protein=YP_004376609.1	gene=rpl31;accession=NC_045244;protein=YP_009711945.1	gene=rpl31;accession=NC_016735;protein=YP_005090131.1	gene=rpl31;accession=NC_037998;protein=YP_009496292.1	gene=rpl31;accession=NC_024084;protein=YP_009029395.1	gene=rpl31;accession=NC_056794;protein=YP_010134274.1	gene=rpl31;accession=AP018511;protein=BBC77853.1	gene=rpl31;accession=NC_056787;protein=YP_010133744.1	gene=rpl31;accession=KJ877675;protein=AIM52704.1	gene=rpl31;accession=MG755791;protein=AWT38200.1	gene=rpl31;accession=NC_061048;protein=YP_010283290.1	gene=rpl31;accession=NC_058782;protein=YP_010208023.1
N0.HOG0000092	OG0000091	n0	61	tatC	ycf43					gene=tatC;accession=KY860574;protein=ASV47621.1	gene=tatC;accession=NC_035720;protein=YP_009420303.1	gene=tatC;accession=NC_000926;protein=NP_050750.1	gene=tatC;accession=NC_009573;protein=YP_001293561.1	gene=tatC;accession=NC_027589;protein=YP_009159239.1	gene=tatC;accession=MK798155;protein=QQP22383.1					gene=tatC;accession=NC_020371;protein=YP_007476248.1	gene=ycf43;accession=NC_049168;protein=YP_009873588.1	gene=tatC;accession=LC564893;protein=BCG67675.1	gene=tatC;accession=MT471323;protein=QRN72624.1	gene=tatC;mag=TARA_B110000977_METAG-scaffold_147;contig=C_0	gene=tatC;accession=NC_038000;protein=YP_009496514.1	gene=tatC;accession=KC509519;protein=AGH28149.1	gene=tatC;accession=NC_012898;protein=YP_003002118.1	gene=tatC;accession=MW845779;protein=QXM17921.1	gene=tatC;accession=MW845776;protein=QXM17526.1	gene=tatC;accession=NC_040294;protein=YP_009550380.1	gene=tatC;accession=MW561224;protein=QTI82858.1	gene=tatC;accession=KC509522;protein=AGH28554.1	gene=tatC;accession=NC_043929;protein=YP_009677063.1	gene=tatC;accession=NC_036804;protein=YP_009455799.1	gene=tatC;accession=NC_057645;protein=YP_010172840.1	gene=tatC;accession=KF733443;protein=AHI51167.1	gene=tatC;accession=MG755797;protein=AWT38971.1	gene=tatC;accession=NC_015403;protein=YP_004376573.1	gene=tatC;accession=NC_045244;protein=YP_009711922.1	gene=tatC;accession=NC_016735;protein=YP_005090077.1	gene=tatC;accession=NC_037998;protein=YP_009496237.1	gene=tatC;accession=NC_024084;protein=YP_009029319.1	gene=tatC;accession=NC_056794;protein=YP_010134234.1	gene=tatC;accession=AP018511;protein=BBC77820.1	gene=tatC;accession=NC_056787;protein=YP_010133669.1	gene=tatC;accession=KJ877675;protein=AIM52756.1	gene=tatC;accession=MG755791;protein=AWT38098.1	gene=tatC;accession=NC_061048;protein=YP_010283231.1	gene=tatC;accession=NC_058782;protein=YP_010208071.1
N0.HOG0000093	OG0000092	n0	61	psaL						gene=psaL;accession=KY860574;protein=ASV47646.1	gene=psaL;accession=NC_035720;protein=YP_009420279.1	gene=psaL;accession=NC_000926;protein=NP_050726.1	gene=psaL;accession=NC_009573;protein=YP_001293537.1	gene=psaL;accession=NC_027589;protein=YP_009159215.1	gene=psaL;accession=MK798155;protein=QQP22349.1					gene=psaL;accession=NC_020371;protein=YP_007476281.1	gene=psaL;accession=NC_049168;protein=YP_009873548.1	gene=psaL;accession=LC564893;protein=BCG67754.1	gene=psaL;accession=MT471323;protein=QRN72665.1	gene=psaL;mag=TARA_B110000977_METAG-scaffold_147;contig=C_0	gene=psaL;accession=NC_038000;protein=YP_009496486.1	gene=psaL;accession=KC509519;protein=AGH28188.1	gene=psaL;accession=NC_012898;protein=YP_003002022.1	gene=psaL;accession=MW845779;protein=QXM17943.1	gene=psaL;accession=MW845776;protein=QXM17548.1	gene=psaL;accession=NC_040294;protein=YP_009550407.1	gene=psaL;accession=MW561224;protein=QTI82830.1	gene=psaL;accession=KC509522;protein=AGH28586.1	gene=psaL;accession=NC_043929;protein=YP_009677020.1	gene=psaL;accession=NC_036804;protein=YP_009455823.1	gene=psaL;accession=NC_057645;protein=YP_010172865.1	gene=psaL;accession=KF733443;protein=AHI51123.1	gene=psaL;accession=MG755797;protein=AWT38959.1	gene=psaL;accession=NC_015403;protein=YP_004376665.1	gene=psaL;accession=NC_045244;protein=YP_009711908.1	gene=psaL;accession=NC_016735;protein=YP_005090088.1	gene=psaL;accession=NC_037998;protein=YP_009496264.1	gene=psaL;accession=NC_024084;protein=YP_009029354.1	gene=psaL;accession=NC_056794;protein=YP_010134193.1	gene=psaL;accession=AP018511;protein=BBC77781.1	gene=psaL;accession=NC_056787;protein=YP_010133628.1	gene=psaL;accession=KJ877675;protein=AIM52698.1	gene=psaL;accession=MG755791;protein=AWT38140.1	gene=psaL;accession=NC_061048;protein=YP_010283211.1	gene=psaL;accession=NC_058782;protein=YP_010207987.1
N0.HOG0000094	OG0000093	n0	61	cbbX	cfxQ					gene=cfxQ;accession=KY860574;protein=ASV47663.1	gene=cbbX;accession=NC_035720;protein=YP_009420262.1	gene=cbbX;accession=NC_000926;protein=NP_050707.1	gene=cbbX;accession=NC_009573;protein=YP_001293520.1	gene=cbbX;accession=NC_027589;protein=YP_009159198.1	gene=cfxQ;accession=MK798155;protein=QQP22350.1					gene=cbbX;accession=NC_020371;protein=YP_007476282.1	gene=cbbx;accession=NC_049168;protein=YP_009873618.1	gene=cbbX;accession=LC564893;protein=BCG67752.1	gene=cbbX;accession=MT471323;protein=QRN72628.1	gene=cbbX;mag=TARA_B110000977_METAG-scaffold_147;contig=C_0	gene=cbbx;accession=NC_038000;protein=YP_009496485.1	gene=cbbX;accession=KC509519;protein=AGH28189.1	gene=cfxQ;accession=NC_012898;protein=YP_003002092.1	gene=cbbx;accession=MW845779;protein=QXM17942.1	gene=cbbx;accession=MW845776;protein=QXM17547.1	gene=cbbX;accession=NC_040294;protein=YP_009550292.1	gene=cbbX;accession=MW561224;protein=QTI82829.1	gene=cbbX;accession=KC509522;protein=AGH28585.1	gene=cbbX;accession=NC_043929;protein=YP_009677015.1	gene=cbbx;accession=NC_036804;protein=YP_009455813.1	gene=cbbX;accession=NC_057645;protein=YP_010172866.1	gene=cbbX;accession=KF733443;protein=AHI51122.1	gene=cbbX;accession=MG755797;protein=AWT38958.1	gene=cbbX;accession=NC_015403;protein=YP_004376664.1	gene=cbbX;accession=NC_045244;protein=YP_009711909.1	gene=cbbx;accession=NC_016735;protein=YP_005090098.1	gene=cbbX;accession=NC_037998;protein=YP_009496265.1	gene=cbbX;accession=NC_024084;protein=YP_009029355.1	gene=cbbX;accession=NC_056794;protein=YP_010134192.1	gene=cbbX;accession=AP018511;protein=BBC77780.1	gene=cbbX;accession=NC_056787;protein=YP_010133629.1	gene=cbbX;accession=KJ877675;protein=AIM52758.1	gene=cbbX;accession=MG755791;protein=AWT38139.1	gene=cbbX;accession=NC_061048;protein=YP_010283212.1	gene=cbbX;accession=NC_058782;protein=YP_010207986.1
N0.HOG0000095	OG0000094	n0	58	petM	ycf31; petX	mislabelled in Cyanidium caldarium as ycf43				gene=petM;accession=KY860574;protein=ASV47615.1	gene=petM;accession=NC_035720;protein=YP_009420309.1	gene=ycf31;accession=NC_000926;protein=NP_050756.1	gene=petM;accession=NC_009573;protein=YP_001293567.1	gene=petM;accession=NC_027589;protein=YP_009159245.1	gene=petM;accession=MK798155;protein=QQP22402.1	gene=petX;accession=NC_038216;protein=YP_009504656.1	gene=petX;accession=NC_001675;protein=NP_043155.1	gene=petM;accession=MF167427;protein=ASQ40323.1	gene=petM;accession=MF167424;protein=ASQ39946.1	gene=petM;accession=NC_020371;protein=YP_007476319.1	gene=petM;accession=NC_049168;protein=YP_009873550.1	gene=petM;accession=LC564893;protein=BCG67704.1	gene=petM;accession=MT471323;protein=QRN72667.1	gene=petM;mag=TARA_B110000977_METAG-scaffold_147;contig=C_0	gene=petM;accession=NC_038000;protein=YP_009496527.1	gene=petM;accession=KC509519;protein=AGH28160.1	gene=petM;accession=NC_012898;protein=YP_003002121.1	gene=petM;accession=MW845779;protein=QXM17953.1	gene=petM;accession=MW845776;protein=QXM17558.1	gene=petM;accession=NC_040294;protein=YP_009550392.1	gene=petM;accession=MW561224;protein=QTI82871.1	gene=petM;accession=KC509522;protein=AGH28577.1	gene=petM;accession=NC_043929;protein=YP_009677059.1	gene=petM;accession=NC_036804;protein=YP_009455783.1	gene=petM;accession=NC_057645;protein=YP_010172872.1	gene=petM;accession=KF733443;protein=AHI51144.1	gene=petM;accession=MG755797;protein=AWT38982.1	gene=petM;accession=NC_015403;protein=YP_004376681.1		gene=petM;accession=NC_016735;protein=YP_005090024.1	gene=petM;accession=NC_037998;protein=YP_009496211.1	gene=petM;accession=NC_024084;protein=YP_009029345.1	gene=petM;accession=NC_056794;protein=YP_010134208.1	gene=petM;accession=AP018511;protein=BBC77797.1	gene=petM;accession=NC_056787;protein=YP_010133645.1	gene=petM;accession=KJ877675;protein=AIM52810.1, gene=petM;accession=KJ877675;protein=AIM52798.1	gene=petM;accession=MG755791;protein=AWT38129.1	gene=petM;accession=NC_061048;protein=YP_010283187.1	gene=petM;accession=NC_058782;protein=YP_010208086.1
N0.HOG0000096	OG0000095	n0	60	rps20						gene=rps20;accession=KY860574;protein=ASV47629.1	gene=rps20;accession=NC_035720;protein=YP_009420296.1	gene=rps20;accession=NC_000926;protein=NP_050743.1	gene=rps20;accession=NC_009573;protein=YP_001293554.1	gene=rps20;accession=NC_027589;protein=YP_009159232.1	gene=rps20;accession=MK798155;protein=QQP22388.1	gene=rps20;accession=NC_038216;protein=YP_009504720.1	gene=rps20;accession=NC_001675;protein=NP_043217.1	gene=rps20;accession=MF167427;protein=ASQ40348.1	gene=rps20;accession=MF167424;protein=ASQ39905.1			gene=rps20;accession=LC564893;protein=BCG67711.1		gene=rps20;mag=TARA_B110000977_METAG-scaffold_147;contig=C_0	gene=rps20;accession=NC_038000;protein=YP_009496520.1	gene=rps20;accession=KC509519;protein=AGH28143.1		gene=rps20;accession=MW845779;protein=QXM17913.1	gene=rps20;accession=MW845776;protein=QXM17518.1	gene=rps20;accession=NC_040294;protein=YP_009550374.1	gene=rps20;accession=MW561224;protein=QTI82864.1	gene=rps20;accession=KC509522;protein=AGH28548.1	gene=rps20;accession=NC_043929;protein=YP_009677117.1	gene=rps20;accession=NC_036804;protein=YP_009455763.1	gene=rps20;accession=NC_057645;protein=YP_010172834.1	gene=rps20;accession=KF733443;protein=AHI51173.1	gene=rps20;accession=MG755797;protein=AWT38977.1	gene=rps20;accession=NC_015403;protein=YP_004376567.1	gene=rps20;accession=NC_045244;protein=YP_009711927.1	gene=rps20;accession=NC_016735;protein=YP_005090044.1	gene=rps20;accession=NC_037998;protein=YP_009496231.1	gene=rps20;accession=NC_024084;protein=YP_009029325.1	gene=rps20;accession=NC_056794;protein=YP_010134240.1	gene=rps20;accession=AP018511;protein=BBC77826.1	gene=rps20;accession=NC_056787;protein=YP_010133675.1	gene=rps20;accession=KJ877675;protein=AIM52768.1	gene=rps20;accession=MG755791;protein=AWT38104.1	gene=rps20;accession=NC_061048;protein=YP_010283256.1	gene=rps20;accession=NC_058782;protein=YP_010208065.1
N0.HOG0000097	OG0000096	n0	60	ycf39						gene=ycf39;accession=KY860574;protein=ASV47643.1	gene=ycf39;accession=NC_035720;protein=YP_009420282.1	gene=ycf39;accession=NC_000926;protein=NP_050729.1	gene=ycf39;accession=NC_009573;protein=YP_001293540.1	gene=ycf39;accession=NC_027589;protein=YP_009159218.1	gene=ycf39;accession=MK798155;protein=QQP22363.1		gene=ycf39;accession=NC_001675;protein=NP_043157.1	gene=ycf39;accession=MF167427;protein=ASQ40405.1	gene=ycf39;accession=MF167424;protein=ASQ39828.1	gene=ycf39;accession=NC_020371;protein=YP_007476315.1	gene=ycf39;accession=NC_049168;protein=YP_009873654.1	gene=ycf39;accession=LC564893;protein=BCG67667.1	gene=ycf39;accession=MT471323;protein=QRN72613.1		gene=ycf39;accession=NC_038000;protein=YP_009496484.1	gene=ycf39;accession=KC509519;protein=AGH28190.1	gene=ycf39;accession=NC_012898;protein=YP_003002093.1	gene=ycf39;accession=MW845779;protein=QXM17941.1	gene=ycf39;accession=MW845776;protein=QXM17546.1		gene=ycf39;accession=MW561224;protein=QTI82828.1	gene=ycf39;accession=KC509522;protein=AGH28584.1	gene=ycf39;accession=NC_043929;protein=YP_009677066.1	gene=ycf39;accession=NC_036804;protein=YP_009455877.1	gene=ycf39;accession=NC_057645;protein=YP_010172867.1	gene=ycf39;accession=KF733443;protein=AHI51121.1	gene=ycf39;accession=MG755797;protein=AWT38957.1	gene=ycf39;accession=NC_015403;protein=YP_004376663.1	gene=ycf39;accession=NC_045244;protein=YP_009711910.1	gene=ycf39;accession=NC_016735;protein=YP_005090105.1	gene=ycf39;accession=NC_037998;protein=YP_009496266.1	gene=ycf39;accession=NC_024084;protein=YP_009029356.1	gene=ycf39;accession=NC_056794;protein=YP_010134191.1	gene=ycf39;accession=AP018511;protein=BBC77779.1	gene=ycf39;accession=NC_056787;protein=YP_010133630.1		gene=ycf39;accession=MG755791;protein=AWT38138.1	gene=ycf39;accession=NC_061048;protein=YP_010283213.1	gene=ycf39;accession=NC_058782;protein=YP_010207985.1
N0.HOG0000098	OG0000097	n0	59	psaI			gene=psaI;accession=NC_030169;protein=YP_009252770.1	gene=psaI;accession=NC_012575;contig=C_0		gene=psaI;accession=KY860574;protein=ASV47653.1	gene=psaI;accession=NC_035720;protein=YP_009420272.1	gene=psaI;accession=NC_000926;protein=NP_050719.1	gene=psaI;accession=NC_009573;protein=YP_001293530.1	gene=psaI;accession=NC_027589;protein=YP_009159208.1	gene=psaI;accession=MK798155;protein=QQP22355.1	gene=psaI;accession=NC_038216;protein=YP_009504684.1	gene=psaI;accession=NC_001675;protein=NP_043182.1	gene=psaI;accession=MF167427;protein=ASQ40378.1	gene=psaI;accession=MF167424;protein=ASQ39945.1	gene=psaI;accession=NC_020371;protein=YP_007476296.1	gene=psaI;accession=NC_049168;protein=YP_009873623.1	gene=psaI;accession=LC564893;protein=BCG67663.1	gene=psaI;accession=MT471323;protein=QRN72680.1	gene=psaI;mag=TARA_B110000977_METAG-scaffold_147;contig=C_0	gene=psaI;accession=NC_038000;protein=YP_009496543.1	gene=psaI;accession=KC509519;protein=AGH28176.1		gene=psaI;accession=MW845779;protein=QXM17934.1	gene=psaI;accession=MW845776;protein=QXM17539.1	gene=psaI;accession=NC_040294;protein=YP_009550399.1	gene=psaI;accession=MW561224;protein=QTI82748.1	gene=psaI;accession=KC509522;protein=AGH28598.1		gene=psaI;accession=NC_036804;protein=YP_009455816.1	gene=psaI;accession=NC_057645;protein=YP_010172853.1	gene=psaI;accession=KF733443;protein=AHI51139.1	gene=psaI;accession=MG755797;protein=AWT38985.1	gene=psaI;accession=NC_015403;protein=YP_004376677.1		gene=psaI;accession=NC_016735;protein=YP_005090095.1	gene=psaI;accession=NC_037998;protein=YP_009496269.1	gene=psaI;accession=NC_024084;protein=YP_009029332.1	gene=psaI;accession=NC_056794;protein=YP_010134204.1	gene=psaI;accession=AP018511;protein=BBC77793.1	gene=psaI;accession=NC_056787;protein=YP_010133606.1	gene=psaI;accession=KJ877675;protein=AIM52801.1	gene=psaI;accession=MG755791;protein=AWT38109.1	gene=psaI;accession=NC_061048;protein=YP_010283189.1
N0.HOG0000099	OG0000098	n0	59	psbZ	ycf9		gene=psbZ;accession=NC_030169;protein=YP_009252780.1	gene=psbZ;accession=NC_012575;contig=C_0	gene=psbZ;accession=NC_008101;protein=YP_635997.1	gene=psbZ;accession=KY860574;protein=ASV47611.1	gene=psbZ;accession=NC_035720;protein=YP_009420313.1	gene=psbZ;accession=NC_000926;protein=NP_050760.1	gene=psbZ;accession=NC_009573;protein=YP_001293571.1	gene=psbZ;accession=NC_027589;protein=YP_009159249.1	gene=psbZ;accession=MK798155;protein=QQP22419.1	gene=ycf9;accession=NC_038216;protein=YP_009504706.1	gene=ycf9;accession=NC_001675;protein=NP_043204.1		gene=psbZ;accession=MF167424;protein=ASQ39926.1	gene=psbZ;accession=NC_020371;protein=YP_007476255.1	gene=psbZ;accession=NC_049168;protein=YP_009873558.1	gene=psbZ;accession=LC564893;protein=BCG67707.1	gene=psbZ;accession=MT471323;protein=QRN72674.1	gene=psbZ;mag=TARA_B110000977_METAG-scaffold_147;contig=C_0	gene=psbZ;accession=NC_038000;protein=YP_009496494.1	gene=psbZ;accession=KC509519;protein=AGH28180.1		gene=psbZ;accession=MW845779;protein=QXM17938.1	gene=psbZ;accession=MW845776;protein=QXM17543.1		gene=psbZ;accession=MW561224;protein=QTI82838.1	gene=psbZ;accession=KC509522;protein=AGH28594.1			gene=psbZ;accession=NC_057645;protein=YP_010172857.1	gene=psbZ;accession=KF733443;protein=AHI51131.1	gene=psbZ;accession=MG755797;protein=AWT38991.1	gene=psbZ;accession=NC_015403;protein=YP_004376673.1	gene=psbZ;accession=NC_045244;protein=YP_009711904.1		gene=psbZ;accession=NC_037998;protein=YP_009496248.1	gene=psbZ;accession=NC_024084;protein=YP_009029295.1	gene=psbZ;accession=NC_056794;protein=YP_010134200.1	gene=psbZ;accession=AP018511;protein=BBC77789.1	gene=psbZ;accession=NC_056787;protein=YP_010133620.1		gene=psbZ;accession=MG755791;protein=AWT38153.1	gene=psbZ;accession=NC_061048;protein=YP_010283203.1	gene=psbZ;accession=NC_058782;protein=YP_010208074.1
N0.HOG0000100	OG0000099	n0	55	psaE						gene=psaE;accession=KY860574;protein=ASV47566.1	gene=psaE;accession=NC_035720;protein=YP_009420358.1	gene=psaE;accession=NC_000926;protein=NP_050803.1	gene=psaE;accession=NC_009573;protein=YP_001293615.1	gene=psaE;accession=NC_027589;protein=YP_009159292.1	gene=psaE;accession=MK798155;protein=QQP22441.1	gene=psaE;accession=NC_038216;protein=YP_009504737.1	gene=psaE;accession=NC_001675;protein=NP_043234.1	gene=psaE;accession=MF167427;protein=ASQ40385.1	gene=psaE;accession=MF167424;protein=ASQ39918.1					gene=psaE;mag=TARA_B110000977_METAG-scaffold_147;contig=C_0	gene=psaE;accession=NC_038000;protein=YP_009496615.1, gene=psaE;accession=NC_038000;protein=YP_009496548.1	gene=psaE;accession=KC509519;protein=AGH28196.1		gene=psaE;accession=MW845779;protein=QXM17842.1	gene=psaE;accession=MW845776;protein=QXM17449.1	gene=psaE;accession=NC_040294;protein=YP_009550294.1	gene=psaE;accession=MW561224;protein=QTI82821.1, gene=psaE;accession=MW561224;protein=QTI82753.1	gene=psaE;accession=KC509522;protein=AGH28612.1	gene=psaE;accession=NC_043929;protein=YP_009677031.1	gene=psaE;accession=NC_036804;protein=YP_009455855.1	gene=psaE;accession=NC_057645;protein=YP_010172765.1	gene=psaE;accession=KF733443;protein=AHI51190.1	gene=psaE;accession=MG755797;protein=AWT38967.1	gene=psaE;accession=NC_015403;protein=YP_004376592.1		gene=psaE;accession=NC_016735;protein=YP_005090126.1	gene=psaE;accession=NC_037998;protein=YP_009496282.1, gene=psaE;accession=NC_037998;protein=YP_009496343.1	gene=psaE;accession=NC_024084;protein=YP_009029311.1	gene=psaE;accession=NC_056794;protein=YP_010134222.1	gene=psaE;accession=AP018511;protein=BBC77842.1	gene=psaE;accession=NC_056787;protein=YP_010133642.1	gene=psaE;accession=KJ877675;protein=AIM52688.1		gene=psaE;accession=NC_061048;protein=YP_010283250.1	gene=psaE;accession=NC_058782;protein=YP_010208095.1
N0.HOG0000101	OG0000100	n0	54	rpl32			gene=rpl32;accession=NC_030169;protein=YP_009252812.1	gene=rpl32;accession=NC_012575;contig=C_0		gene=rpl32;accession=KY860574;protein=ASV47536.1	gene=rpl32;accession=NC_035720;protein=YP_009420239.1	gene=rpl32;accession=NC_000926;protein=NP_050685.1	gene=rpl32;accession=NC_009573;protein=YP_001293498.1	gene=rpl32;accession=NC_027589;protein=YP_009159176.1	gene=rpl32;accession=MK798155;protein=QQP22337.1									gene=rpl32;mag=TARA_B110000977_METAG-scaffold_147;contig=C_0	gene=rpl32;accession=NC_038000;protein=YP_009496563.1	gene=rpl32;accession=KC509519;protein=AGH28204.1		gene=rpl32;accession=MW845779;protein=QXM17900.1	gene=rpl32;accession=MW845776;protein=QXM17506.1	gene=rpl32;accession=NC_040294;protein=YP_009550340.1	gene=rpl32;accession=MW561224;protein=QTI82768.1	gene=rpl32;accession=KC509522;protein=AGH28676.1	gene=rpl32;accession=NC_043929;protein=YP_009677103.1		gene=rpl32;accession=NC_057645;protein=YP_010172823.1	gene=rpl32;accession=KF733443;protein=AHI51270.1, gene=rpl32;accession=KF733443;protein=AHI51198.1	gene=rpl32;accession=MG755797;protein=AWT39055.1, gene=rpl32;accession=MG755797;protein=AWT39002.1	gene=rpl32;accession=NC_015403;protein=YP_004376653.1	gene=rpl32;accession=NC_045244;protein=YP_009711974.1	gene=rpl32';accession=NC_016735;protein=YP_005090085.1	gene=rpl32;accession=NC_037998;protein=YP_009496327.1	gene=rpl32;accession=NC_024084;protein=YP_009029410.1	gene=rpl32;accession=NC_056794;protein=YP_010134260.1	gene=rpl32;accession=AP018511;protein=BBC77895.1	gene=rpl32;accession=NC_056787;protein=YP_010133703.1		gene=rpl32;accession=MG755791;protein=AWT38173.1	gene=rpl32;accession=NC_061048;protein=YP_010283337.1	gene=rpl32;accession=NC_058782;protein=YP_010208039.1
N0.HOG0000102	OG0000101	n0	58	psaM				gene=psaM;accession=NC_012575;contig=C_0		gene=psaM;accession=KY860574;protein=ASV47670.1	gene=psaM;accession=NC_035720;protein=YP_009420256.1	gene=psaM;accession=NC_000926;protein=NP_050701.1	gene=psaM;accession=NC_009573;protein=YP_001293513.1	gene=psaM;accession=NC_027589;protein=YP_009159191.1	gene=psaM;accession=MK798155;protein=QQP22335.1	gene=psaM;accession=NC_038216;protein=YP_009504602.1	gene=psaM;accession=NC_001675;protein=NP_043246.1		gene=psaM;accession=MF167424;protein=ASQ39951.1	gene=psaM;accession=NC_020371;protein=YP_007476257.1	gene=psaM;accession=NC_049168;protein=YP_009873625.1	gene=psaM;accession=LC564893;protein=BCG67678.1	gene=psaM;accession=MT471323;protein=QRN72633.1	gene=psaM;mag=TARA_B110000977_METAG-scaffold_147;contig=C_0	gene=psaM;accession=NC_038000;protein=YP_009496498.1	gene=psaM;accession=KC509519;protein=AGH28167.1	gene=psaM;accession=NC_012898;protein=YP_003002096.1	gene=psaM;accession=MW845779;protein=QXM17839.1	gene=psaM;accession=MW845776;protein=QXM17446.1		gene=psaM;accession=MW561224;protein=QTI82842.1	gene=psaM;accession=KC509522;protein=AGH28570.1	gene=psaM;accession=NC_043929;protein=YP_009677126.1	gene=psaM;accession=NC_036804;protein=YP_009455748.1	gene=psaM;accession=NC_057645;protein=YP_010172762.1	gene=psaM;accession=KF733443;protein=AHI51151.1	gene=psaM;accession=MG755797;protein=AWT38933.1	gene=psaM;accession=NC_015403;protein=YP_004376589.1		gene=psaM;accession=NC_016735;protein=YP_005090019.1	gene=psaM;accession=NC_037998;protein=YP_009496251.1	gene=psaM;accession=NC_024084;protein=YP_009029299.1	gene=psaM;accession=NC_056794;protein=YP_010134215.1	gene=psaM;accession=AP018511;protein=BBC77804.1	gene=psaM;accession=NC_056787;protein=YP_010133652.1		gene=psaM;accession=MG755791;protein=AWT38121.1	gene=psaM;accession=NC_061048;protein=YP_010283180.1	gene=psaM;accession=NC_058782;protein=YP_010208088.1
N0.HOG0000103	OG0000102	n0	41	acpP		acpA of Cryptophyta_sp_CCMP2293/Bafinella corresponds to acpP				gene=acpP;accession=KY860574;protein=ASV47604.1	gene=acpP;accession=NC_035720;protein=YP_009420319.1	gene=acpP;accession=NC_000926;protein=NP_050766.1	gene=acpP;accession=NC_009573;protein=YP_001293577.1	gene=acpP;accession=NC_027589;protein=YP_009159255.1	gene=acpA;accession=MK798155;protein=QQP22412.1	gene=acpP;accession=NC_038216;protein=YP_009504646.1	gene=acpP;accession=NC_001675;protein=NP_043146.1							gene=acpP;mag=TARA_B110000977_METAG-scaffold_147;contig=C_0	gene=acpP1;accession=NC_038000;protein=YP_009496610.1, gene=acpP1;accession=NC_038000;protein=YP_009496553.1	gene=acpP;accession=KC509519;protein=AGH28200.1, gene=acpP;accession=KC509519;protein=AGH28258.1		gene=acpP2;accession=MW845779;protein=QXM17904.1, gene=acpP;accession=MW845779;protein=QXM17845.1, gene=acpP;accession=MW845779;protein=QXM17903.1, gene=acpP2;accession=MW845779;protein=QXM17846.1	gene=acpP;accession=MW845776;protein=QXM17509.1, gene=acpP;accession=MW845776;protein=QXM17452.1	gene=acpP;accession=NC_040294;protein=YP_009550339.1	gene=acpP;accession=MW561224;protein=QTI82758.1, gene=acpP;accession=MW561224;protein=QTI82816.1				gene=acpP;accession=NC_057645;protein=YP_010172769.1	gene=acpP1;accession=KF733443;protein=AHI51274.1, gene=acpP1;accession=KF733443;protein=AHI51194.1, gene=acpP2;accession=KF733443;protein=AHI51273.1, gene=acpP2;accession=KF733443;protein=AHI51195.1					gene=acpP1;accession=NC_037998;protein=YP_009496277.1, gene=acpP2;accession=NC_037998;protein=YP_009496337.1, gene=acpP2;accession=NC_037998;protein=YP_009496276.1	gene=acpP;accession=NC_024084;protein=YP_009029336.1				gene=acpP;accession=KJ877675;protein=AIM52790.1	gene=acpP;accession=MG755791;protein=AWT38224.1, gene=acpP;accession=MG755791;protein=AWT38155.1
N0.HOG0000104	OG0000103	n0	57	ftsH		fstH in Ochromonas sp CCMP1393 corresponds to ftsH	gene=ftsH;accession=NC_030169;protein=YP_009252795.1	gene=ftsH;accession=NC_012575;contig=C_0	gene=ftsH;accession=NC_008101;protein=YP_635945.1	gene=ftsH;accession=KY860574;protein=ASV47565.1	gene=ftsH;accession=NC_035720;protein=YP_009420359.1	gene=ftsH;accession=NC_000926;protein=NP_050804.1	gene=ftsH;accession=NC_009573;protein=YP_001293616.1	gene=ftsH;accession=NC_027589;protein=YP_009159293.1	gene=ftsH;accession=MK798155;protein=QQP22424.1										gene=ftsH;accession=NC_038000;protein=YP_009496547.1	gene=ftsH;accession=KC509519;protein=AGH28195.1		gene=ftsH;accession=MW845779;protein=QXM17841.1	gene=ftsH;accession=MW845776;protein=QXM17448.1	gene=ftsH;accession=NC_040294;protein=YP_009550293.1	gene=ftsH;accession=MW561224;protein=QTI82752.1	gene=ftsH;accession=KC509522;protein=AGH28613.1		gene=ftsH;accession=NC_036804;protein=YP_009455856.1	gene=ftsH;accession=NC_057645;protein=YP_010172764.1	gene=ftsH;accession=KF733443;protein=AHI51189.1	gene=ftsH;accession=MG755797;protein=AWT38935.1	gene=ftsH;accession=NC_015403;protein=YP_004376591.1	gene=ftsH;accession=NC_045244;protein=YP_009711893.1	gene=ftsH;accession=NC_016735;protein=YP_005090125.1	gene=ftsH;accession=NC_037998;protein=YP_009496273.1	gene=ftsH;accession=NC_024084;protein=YP_009029310.1	gene=ftsH;accession=NC_056794;protein=YP_010134221.1	gene=ftsH;accession=AP018511;protein=BBC77841.1	gene=ftsH;accession=NC_056787;protein=YP_010133643.1	gene=fstH;accession=KJ877675;protein=AIM52685.1	gene=ftsH;accession=MG755791;protein=AWT38113.1	gene=ftsH;accession=NC_061048;protein=YP_010283251.1	gene=ftsH;accession=NC_058782;protein=YP_010208096.1
N0.HOG0000105	OG0000104	n0	56	psbW	psb28					gene=psbW;accession=KY860574;protein=ASV47553.1	gene=psbW;accession=NC_035720;protein=YP_009420224.1	gene=psbW;accession=NC_000926;protein=NP_050669.1	gene=psbW;accession=NC_009573;protein=YP_001293482.1	gene=psbW;accession=NC_027589;protein=YP_009159162.1	gene=psb28;accession=MK798155;protein=QQP22328.1	gene=psbW;accession=NC_038216;protein=YP_009504736.1	gene=psbW;accession=NC_001675;protein=NP_043233.1	gene=psbW;accession=MF167427;protein=ASQ40317.1	gene=psbW;accession=MF167424;protein=ASQ39892.1						gene=psbW;accession=NC_038000;protein=YP_009496570.1	gene=psb28;accession=KC509519;protein=AGH28218.1		gene=psbW;accession=MW845779;protein=QXM17854.1	gene=psbW;accession=MW845776;protein=QXM17460.1	gene=psb28;accession=NC_040294;protein=YP_009550397.1	gene=psbW;accession=MW561224;protein=QTI82774.1	gene=psb28;accession=KC509522;protein=AGH28666.1		gene=psbW;accession=NC_036804;protein=YP_009455867.1	gene=psb28;accession=NC_057645;protein=YP_010172810.1	gene=psb28;accession=KF733443;protein=AHI51254.1, gene=psb28;accession=KF733443;protein=AHI51214.1	gene=psbW;accession=MG755797;protein=AWT39043.1	gene=psb28;accession=NC_015403;protein=YP_004376640.1	gene=psbW;accession=NC_045244;protein=YP_009711937.1	gene=psb28;accession=NC_016735;protein=YP_005090110.1	gene=psbW;accession=NC_037998;protein=YP_009496323.1	gene=psb28;accession=NC_024084;protein=YP_009029405.1	gene=psb28;accession=NC_056794;protein=YP_010134302.1	gene=psbW;accession=AP018511;protein=BBC77881.1	gene=psb28;accession=NC_056787;protein=YP_010133707.1	gene=psbW;accession=KJ877675;protein=AIM52785.1		gene=psbW;accession=NC_061048;protein=YP_010283317.1	gene=psbW;accession=NC_058782;protein=YP_010208031.1
N0.HOG0000106	OG0000105	n0	57	rpl13	rplM					gene=rpl13;accession=KY860574;protein=ASV47579.1	gene=rpl13;accession=NC_035720;protein=YP_009420345.1	gene=rpl13;accession=NC_000926;protein=NP_050791.1	gene=rpl13;accession=NC_009573;protein=YP_001293602.1	gene=rpl13;accession=NC_027589;protein=YP_009159280.1	gene=rpl13;accession=MK798155;protein=QQP22432.1									gene=rpl13;mag=TARA_B110000977_METAG-scaffold_147;contig=C_0	gene=rpl13;accession=NC_038000;protein=YP_009496596.1	gene=rpl13;accession=KC509519;protein=AGH28244.1	gene=rpl13;accession=NC_012898;protein=YP_003002066.1	gene=rpl13;accession=MW845779;protein=QXM17880.1	gene=rpl13;accession=MW845776;protein=QXM17486.1	gene=rpl13;accession=NC_040294;protein=YP_009550306.1	gene=rpl13;accession=MW561224;protein=QTI82800.1	gene=rpl13;accession=KC509522;protein=AGH28652.1	gene=rpl13;accession=NC_043929;protein=YP_009677078.1	gene=rpl13;accession=NC_036804;protein=YP_009455848.1	gene=rpl13;accession=NC_057645;protein=YP_010172784.1	gene=rpl13;accession=KF733443;protein=AHI51240.1	gene=rpl13;accession=MG755797;protein=AWT39017.1	gene=rpl13;accession=NC_015403;protein=YP_004376611.1	gene=rpl13;accession=NC_045244;protein=YP_009711947.1	gene=rpl13;accession=NC_016735;protein=YP_005090133.1	gene=rpl13;accession=NC_037998;protein=YP_009496294.1	gene=rpl13;accession=NC_024084;protein=YP_009029393.1	gene=rpl13;accession=NC_056794;protein=YP_010134276.1	gene=rpl13;accession=AP018511;protein=BBC77855.1	gene=rpl13;accession=NC_056787;protein=YP_010133742.1	gene=rpl13;accession=KJ877675;protein=AIM52706.1	gene=rpl13;accession=MG755791;protein=AWT38198.1	gene=rpl13;accession=NC_061048;protein=YP_010283292.1	gene=rpl13;accession=NC_058782;protein=YP_010208021.1
N0.HOG0000107	OG0000106	n0	56	rpl18						gene=rpl18;accession=KY860574;protein=ASV47586.1	gene=rpl18;accession=NC_035720;protein=YP_009420338.1	gene=rpl18;accession=NC_000926;protein=NP_050784.1	gene=rpl18;accession=NC_009573;protein=YP_001293595.1	gene=rpl18;accession=NC_027589;protein=YP_009159273.1	gene=rpl18;accession=MK798155;protein=QQP22400.1	gene=rpl18;accession=NC_038216;protein=YP_009504691.1	gene=rpl18;accession=NC_001675;protein=NP_043189.1	gene=rpl18;accession=MF167427;protein=ASQ40409.1	gene=rpl18;accession=MF167424;protein=ASQ39891.1						gene=rpl18;accession=NC_038000;protein=YP_009496589.1	gene=rpl18;accession=KC509519;protein=AGH28237.1		gene=rpl18;accession=MW845779;protein=QXM17873.1	gene=rpl18;accession=MW845776;protein=QXM17479.1	gene=rpl18;accession=NC_040294;protein=YP_009550313.1	gene=rpl18;accession=MW561224;protein=QTI82793.1	gene=rpl18;accession=KC509522;protein=AGH28645.1		gene=rpl18;accession=NC_036804;protein=YP_009455841.1	gene=rpl18;accession=NC_057645;protein=YP_010172791.1	gene=rpl18;accession=KF733443;protein=AHI51233.1	gene=rpl18;accession=MG755797;protein=AWT39024.1	gene=rpl18;accession=NC_015403;protein=YP_004376618.1	gene=rpl18;accession=NC_045244;protein=YP_009711953.1	gene=rpl18;accession=NC_016735;protein=YP_005090140.1	gene=rpl18;accession=NC_037998;protein=YP_009496301.1	gene=rpl18;accession=NC_024084;protein=YP_009029386.1	gene=rpl18;accession=NC_056794;protein=YP_010134283.1	gene=rpl18;accession=AP018511;protein=BBC77862.1	gene=rpl18;accession=NC_056787;protein=YP_010133735.1	gene=rpl18;accession=KJ877675;protein=AIM52713.1	gene=rpl18;accession=MG755791;protein=AWT38192.1	gene=rpl18;accession=NC_061048;protein=YP_010283299.1	gene=rpl18;accession=NC_058782;protein=YP_010208014.1
N0.HOG0000108	OG0000107	n0	56	rpl24	rplX					gene=rpl24;accession=KY860574;protein=ASV47590.1	gene=rpl24;accession=NC_035720;protein=YP_009420334.1	gene=rpl24;accession=NC_000926;protein=NP_050780.1	gene=rpl24;accession=NC_009573;protein=YP_001293591.1	gene=rpl24;accession=NC_027589;protein=YP_009159269.1	gene=rpl24;accession=MK798155;protein=QQP22409.1							gene=rpl24;accession=LC564893;protein=BCG67731.1		gene=rpl24;mag=TARA_B110000977_METAG-scaffold_147;contig=C_0	gene=rpl24;accession=NC_038000;protein=YP_009496585.1	gene=rpl24;accession=KC509519;protein=AGH28233.1	gene=rpl24;accession=NC_012898;protein=YP_003002056.1	gene=rpl24;accession=MW845779;protein=QXM17869.1	gene=rpl24;accession=MW845776;protein=QXM17475.1		gene=rpl24;accession=MW561224;protein=QTI82789.1	gene=rpl24;accession=KC509522;protein=AGH28641.1	gene=rpl24;accession=NC_043929;protein=YP_009677088.1	gene=rpl24;accession=NC_036804;protein=YP_009455837.1	gene=rpl24;accession=NC_057645;protein=YP_010172795.1	gene=rpl24;accession=KF733443;protein=AHI51229.1	gene=rpl24;accession=MG755797;protein=AWT39028.1	gene=rpl24;accession=NC_015403;protein=YP_004376622.1	gene=rpl24;accession=NC_045244;protein=YP_009711957.1	gene=rpl24;accession=NC_016735;protein=YP_005090144.1	gene=rpl24;accession=NC_037998;protein=YP_009496305.1	gene=rpl24;accession=NC_024084;protein=YP_009029382.1	gene=rpl24;accession=NC_056794;protein=YP_010134287.1	gene=rpl24;accession=AP018511;protein=BBC77866.1	gene=rpl24;accession=NC_056787;protein=YP_010133731.1	gene=rpl24;accession=KJ877675;protein=AIM52717.1	gene=rpl24;accession=MG755791;protein=AWT38189.1	gene=rpl24;accession=NC_061048;protein=YP_010283303.1	gene=rpl24;accession=NC_058782;protein=YP_010208010.1
N0.HOG0000109	OG0000108	n0	56	petL		orf7 of Bangiopsis subsimplex corresponds to petL				gene=petL;accession=KY860574;protein=ASV47647.1	gene=petL;accession=NC_035720;protein=YP_009420278.1	gene=petL;accession=NC_000926;protein=NP_050725.1	gene=petL;accession=NC_009573;protein=YP_001293536.1	gene=petL;accession=NC_027589;protein=YP_009159214.1	gene=petL;accession=MK798155;protein=QQP22372.1	gene=petL;accession=NC_038216;protein=YP_009504740.1	gene=petL;accession=NC_001675;protein=NP_043237.1	gene=petL;accession=MF167427;protein=ASQ40403.1	gene=petL;accession=MF167424;protein=ASQ39950.1		gene=petL;accession=NC_049168;protein=YP_009873568.1	gene=petL;accession=LC564893;protein=BCG67681.1	gene=petL;accession=MT471323;protein=QRN72711.1	gene=petL;mag=TARA_B110000977_METAG-scaffold_147;contig=C_0	gene=petL;accession=NC_038000;protein=YP_009496487.1	gene=petL;accession=KC509519;protein=AGH28187.1	gene=petL;accession=NC_012898;protein=YP_003002021.1	gene=petL;accession=MW845779;protein=QXM17944.1	gene=petL;accession=MW845776;protein=QXM17549.1		gene=petL;accession=MW561224;protein=QTI82831.1	gene=petL;accession=KC509522;protein=AGH28587.1	gene=petL;accession=NC_043929;protein=YP_009677017.1	gene=petL;accession=NC_036804;protein=YP_009455822.1	gene=petL;accession=NC_057645;protein=YP_010172864.1	gene=petL;accession=KF733443;protein=AHI51124.1	gene=petL;accession=MG755797;protein=AWT38960.1	gene=petL;accession=NC_015403;protein=YP_004376666.1		gene=petL;accession=NC_016735;protein=YP_005090089.1	gene=petL;accession=NC_037998;protein=YP_009496263.1	gene=petL;accession=NC_024084;protein=YP_009029353.1	gene=petL;accession=NC_056794;protein=YP_010134194.1	gene=petL;accession=AP018511;protein=BBC77782.1	gene=petL;accession=NC_056787;protein=YP_010133627.1	gene=petL;accession=KJ877675;protein=AIM52797.1	gene=petL;accession=MG755791;protein=AWT38141.1	gene=petL;accession=NC_061048;protein=YP_010283210.1	gene=petL;accession=NC_058782;protein=YP_010207988.1
N0.HOG0000110	OG0000109	n0	55	petF						gene=petF;accession=KY860574;protein=ASV47572.1	gene=petF;accession=NC_035720;protein=YP_009420352.1	gene=petF;accession=NC_000926;protein=NP_050798.1	gene=petF;accession=NC_009573;protein=YP_001293609.1	gene=petF;accession=NC_027589;protein=YP_009159287.1	gene=petF;accession=MK798155;protein=QQP22443.1	gene=petF;accession=NC_038216;protein=YP_009504707.1	gene=petF;accession=NC_001675;protein=NP_043205.1	gene=petF;accession=MF167427;protein=ASQ40354.1	gene=petF;accession=MF167424;protein=ASQ39904.1						gene=petF;accession=NC_038000;protein=YP_009496512.1	gene=petF;accession=KC509519;protein=AGH28151.1		gene=petF;accession=MW845779;protein=QXM17923.1	gene=petF;accession=MW845776;protein=QXM17528.1	gene=petF;accession=NC_040294;protein=YP_009550299.1	gene=petF;accession=MW561224;protein=QTI82856.1	gene=petF;accession=KC509522;protein=AGH28556.1		gene=petF;accession=NC_036804;protein=YP_009455861.1	gene=petF;accession=NC_057645;protein=YP_010172842.1	gene=petF;accession=KF733443;protein=AHI51165.1	gene=petF;accession=MG755797;protein=AWT38969.1	gene=petF;accession=NC_015403;protein=YP_004376575.1	gene=petF;accession=NC_045244;protein=YP_009711913.1	gene=petF;accession=NC_016735;protein=YP_005090120.1	gene=petF;accession=NC_037998;protein=YP_009496239.1	gene=petF;accession=NC_024084;protein=YP_009029317.1	gene=petF;accession=NC_056794;protein=YP_010134232.1	gene=petF;accession=AP018511;protein=BBC77818.1	gene=petF;accession=NC_056787;protein=YP_010133667.1	gene=petF;accession=KJ877675;protein=AIM52699.1	gene=petF;accession=MG755791;protein=AWT38135.1	gene=petF;accession=NC_061048;protein=YP_010283238.1	gene=petF;accession=NC_058782;protein=YP_010208053.1
N0.HOG0000111	OG0000110	n0	55	rpl4						gene=rpl4;accession=KY860574;protein=ASV47600.1	gene=rpl4;accession=NC_035720;protein=YP_009420324.1	gene=rpl4;accession=NC_000926;protein=NP_050770.1	gene=rpl4;accession=NC_009573;protein=YP_001293581.1	gene=rpl4;accession=NC_027589;protein=YP_009159259.1	gene=rpl4;accession=MK798155;protein=QQP22404.1										gene=rpl4;accession=NC_038000;protein=YP_009496574.1	gene=rpl4;accession=KC509519;protein=AGH28222.1		gene=rpl4;accession=MW845779;protein=QXM17858.1	gene=rpl4;accession=MW845776;protein=QXM17464.1	gene=rpl4;accession=NC_040294;protein=YP_009550326.1	gene=rpl4;accession=MW561224;protein=QTI82778.1	gene=rpl4;accession=KC509522;protein=AGH28630.1	gene=rpl4;accession=NC_043929;protein=YP_009677098.1	gene=rpl4;accession=NC_036804;protein=YP_009455827.1	gene=rpl4;accession=NC_057645;protein=YP_010172806.1	gene=rpl4;accession=KF733443;protein=AHI51218.1	gene=rpl4;accession=MG755797;protein=AWT39039.1	gene=rpl4;accession=NC_015403;protein=YP_004376633.1	gene=rpl4;accession=NC_045244;protein=YP_009711967.1	gene=rpl4;accession=NC_016735;protein=YP_005090154.1	gene=rpl4;accession=NC_037998;protein=YP_009496316.1	gene=rpl4;accession=NC_024084;protein=YP_009029372.1	gene=rpl4;accession=NC_056794;protein=YP_010134298.1	gene=rpl4;accession=AP018511;protein=BBC77877.1	gene=rpl4;accession=NC_056787;protein=YP_010133720.1	gene=rpl4;accession=KJ877675;protein=AIM52726.1	gene=rpl4;accession=MG755791;protein=AWT38179.1	gene=rpl4;accession=NC_061048;protein=YP_010283313.1	gene=rpl4;accession=NC_058782;protein=YP_010207999.1
N0.HOG0000112	OG0000111	n0	54	rpl29						gene=rpl29;accession=KY860574;protein=ASV47593.1	gene=rpl29;accession=NC_035720;protein=YP_009420331.1	gene=rpl29;accession=NC_000926;protein=NP_050777.1	gene=rpl29;accession=NC_009573;protein=YP_001293588.1	gene=rpl29;accession=NC_027589;protein=YP_009159266.1	gene=rpl29;accession=MK798155;protein=QQP22418.1										gene=rpl29;accession=NC_038000;protein=YP_009496582.1	gene=rpl29;accession=KC509519;protein=AGH28230.1		gene=rpl29;accession=MW845779;protein=QXM17866.1	gene=rpl29;accession=MW845776;protein=QXM17472.1	gene=rpl29;accession=NC_040294;protein=YP_009550319.1	gene=rpl29;accession=MW561224;protein=QTI82786.1	gene=rpl29;accession=KC509522;protein=AGH28638.1	gene=rpl29;accession=NC_043929;protein=YP_009677091.1	gene=rpl29;accession=NC_036804;protein=YP_009455834.1	gene=rpl29;accession=NC_057645;protein=YP_010172798.1	gene=rpl29;accession=KF733443;protein=AHI51226.1	gene=rpl29;accession=MG755797;protein=AWT39031.1	gene=rpl29;accession=NC_015403;protein=YP_004376625.1	gene=rpl29;accession=NC_045244;protein=YP_009711960.1	gene=rpl29;accession=NC_016735;protein=YP_005090147.1	gene=rpl29;accession=NC_037998;protein=YP_009496308.1	gene=rpl29;accession=NC_024084;protein=YP_009029379.1	gene=rpl29;accession=NC_056794;protein=YP_010134290.1	gene=rpl29;accession=AP018511;protein=BBC77869.1	gene=rpl29;accession=NC_056787;protein=YP_010133728.1	gene=rpl29;accession=KJ877675;protein=AIM52720.1	gene=rpl29;accession=MG755791;protein=AWT38186.1	gene=rpl29;accession=NC_061048;protein=YP_010283306.1	gene=rpl29;accession=NC_058782;protein=YP_010208007.1
N0.HOG0000113	OG0000112	n0	49	ycf46						gene=ycf46;accession=KY860574;protein=ASV47531.1	gene=ycf46;accession=NC_035720;protein=YP_009420246.1	gene=ycf46;accession=NC_000926;protein=NP_050690.1	gene=ycf46;accession=NC_009573;protein=YP_001293503.1	gene=ycf46;accession=NC_027589;protein=YP_009159181.1	gene=ycf46;accession=MK798155;protein=QQP22342.1						gene=ycf46;accession=NC_049168;protein=YP_009873595.1	gene=ycf46;accession=LC564893;protein=BCG67673.1	gene=ycf46;accession=MT471323;protein=QRN72617.1		gene=ycf46;accession=NC_038000;protein=YP_009496557.1	gene=ycf46;accession=KC509519;protein=AGH28210.1	gene=ycf46;accession=NC_012898;protein=YP_003002106.1	gene=ycf46;accession=MW845779;protein=QXM17894.1	gene=ycf46;accession=MW845776;protein=QXM17500.1	gene=ycf46;accession=NC_040294;protein=YP_009550355.1	gene=ycf46;accession=MW561224;protein=QTI82762.1	gene=ycf46;accession=KC509522;protein=AGH28670.1	gene=ycf46;accession=NC_043929;protein=YP_009677042.1	gene=ycf46;accession=NC_036804;protein=YP_009455768.1	gene=ycf46;accession=NC_057645;protein=YP_010172817.1	gene=ycf46;accession=KF733443;protein=AHI51204.1, gene=ycf46;accession=KF733443;protein=AHI51264.1	gene=ycf46;accession=MG755797;protein=AWT38996.1, gene=ycf46;accession=MG755797;protein=AWT39049.1	gene=ycf46;accession=NC_015403;protein=YP_004376647.1	gene=Ycf46;accession=NC_045244;protein=YP_009711977.1	gene=ycf46;accession=NC_016735;protein=YP_005090039.1	gene=ycf46;accession=NC_037998;protein=YP_009496333.1	gene=ycf46;accession=NC_024084;protein=YP_009029412.1	gene=ycf46;accession=NC_056794;protein=YP_010134266.1	gene=ycf46;accession=AP018511;protein=BBC77889.1	gene=ycf46;accession=NC_056787;protein=YP_010133697.1		gene=ycf46;accession=MG755791;protein=AWT38210.1	gene=ycf46;accession=NC_061048;protein=YP_010283331.1	gene=ycf46;accession=NC_058782;protein=YP_010208045.1
N0.HOG0000114	OG0000113	n3	23	ycf27	orf27; ompR					gene=ycf27;accession=KY860574;protein=ASV47542.1	gene=orf27;accession=NC_035720;protein=YP_009420234.1	gene=orf27;accession=NC_000926;protein=NP_050679.1	gene=orf27;accession=NC_009573;protein=YP_001293493.1	gene=orf27;accession=NC_027589;protein=YP_009159171.1	gene=ycf27;accession=MK798155;protein=QQP22330.1	gene=ycf27;accession=NC_038216;protein=YP_009504640.1	gene=orf27;accession=NC_001675;protein=NP_043139.1		gene=ycf27;accession=MF167424;protein=ASQ39840.1, gene=ycf27;accession=MF167424;protein=ASQ39839.1			gene=ompR;accession=LC564893;protein=BCG67767.1
N0.HOG0000115	OG0000113	n26	23	ycf29	citB; ompR					gene=ycf29;accession=KY860574;protein=ASV47554.1	gene=ycf29;accession=NC_035720;protein=YP_009420223.1	gene=ycf29;accession=NC_000926;protein=NP_050668.1	gene=ycf29;accession=NC_009573;protein=YP_001293481.1	gene=ycf29;accession=NC_027589;protein=YP_009159161.1	gene=citB;accession=MK798155;protein=QQP22445.1	gene=ycf29;accession=NC_038216;protein=YP_009504678.1	gene=ycf29;accession=NC_001675;protein=NP_043176.1		gene=ycf29;accession=MF167424;protein=ASQ39838.1	gene=ompR;accession=NC_020371;protein=YP_007476325.1
N0.HOG0000116	OG0000114	n0	49	ycf33						gene=ycf33;accession=KY860574;protein=ASV47563.1	gene=ycf33;accession=NC_035720;protein=YP_009420360.1	gene=ycf33;accession=NC_000926;protein=NP_050805.1	gene=ycf33;accession=NC_009573;protein=YP_001293617.1	gene=ycf33;accession=NC_027589;protein=YP_009159294.1	gene=ycf33;accession=MK798155;protein=QQP22431.1	gene=ycf33;accession=NC_038216;protein=YP_009504609.1	gene=ycf33;accession=NC_001675;protein=NP_043254.1		gene=ycf33;accession=MF167424;protein=ASQ39921.1						gene=ycf33;accession=NC_038000;protein=YP_009496526.1	gene=ycf33;accession=KC509519;protein=AGH28173.1	gene=ycf33;accession=NC_012898;protein=YP_003002080.1	gene=ycf33;accession=MW845779;protein=QXM17836.1	gene=ycf33;accession=MW845776;protein=QXM17443.1		gene=ycf33;accession=MW561224;protein=QTI82870.1	gene=ycf33;accession=KC509522;protein=AGH28539.1	gene=ycf33;accession=NC_043929;protein=YP_009677033.1	gene=ycf33;accession=NC_036804;protein=YP_009455878.1	gene=ycf33;accession=NC_057645;protein=YP_010172828.1	gene=ycf33;accession=KF733443;protein=AHI51143.1	gene=ycf33;accession=MG755797;protein=AWT38984.1	gene=ycf33;accession=NC_015403;protein=YP_004376680.1		gene=ycf33;accession=NC_016735;protein=YP_005090104.1	gene=ycf33;accession=NC_037998;protein=YP_009496210.1	gene=ycf33;accession=NC_024084;protein=YP_009029346.1	gene=ycf33;accession=NC_056794;protein=YP_010134207.1	gene=ycf33;accession=AP018511;protein=BBC77796.1	gene=ycf33;accession=NC_056787;protein=YP_010133644.1		gene=ycf33;accession=MG755791;protein=AWT38151.1	gene=ycf33;accession=NC_061048;protein=YP_010283188.1	gene=ycf33;accession=NC_058782;protein=YP_010208080.1
N0.HOG0000117	OG0000115	n0	42	ycf45		orf147 in Compsopogon caeruleus corresponds to ycf45														gene=ycf45;accession=NC_020371;protein=YP_007476226.1	gene=ycf45;accession=NC_049168;protein=YP_009873584.1	gene=ycf45;accession=LC564893;protein=BCG67750.1	gene=ycf45;accession=MT471323;protein=QRN72629.1		gene=ycf45;accession=NC_038000;protein=YP_009496611.1, gene=ycf45;accession=NC_038000;protein=YP_009496552.1	gene=ycf45;accession=KC509519;protein=AGH28199.1		gene=ycf45;accession=MW845779;protein=QXM17905.1	gene=ycf45;accession=MW845776;protein=QXM17510.1		gene=ycf45;accession=MW561224;protein=QTI82817.1, gene=ycf45;accession=MW561224;protein=QTI82757.1	gene=ycf45;accession=KC509522;protein=AGH28620.1			gene=ycf45;accession=NC_057645;protein=YP_010172768.1	gene=ycf45;accession=KF733443;protein=AHI51193.1	gene=ycf45;accession=MG755797;protein=AWT38917.1	gene=ycf45;accession=NC_015403;protein=YP_004376595.1	gene=ycf45;accession=NC_045244;protein=YP_009711889.1		gene=ycf45;accession=NC_037998;protein=YP_009496278.1, gene=ycf45;accession=NC_037998;protein=YP_009496339.1	gene=ycf45;accession=NC_024084;protein=YP_009029337.1	gene=ycf45;accession=NC_056794;protein=YP_010134181.1	gene=ycf45;accession=AP018511;protein=BBC77844.1	gene=ycf45;accession=NC_056787;protein=YP_010133638.1		gene=ycf45;accession=MG755791;protein=AWT38166.1, gene=ycf45;accession=MG755791;protein=AWT38213.1	gene=ycf45;accession=NC_061048;protein=YP_010283259.1	gene=ycf45;accession=NC_058782;protein=YP_010208091.1
N0.HOG0000118	OG0000116	n0	48	dnaB								gene=dnaB;accession=NC_000926;protein=NP_050662.1	gene=dnaB;accession=NC_009573;protein=YP_001293475.1	gene=dnaB;accession=NC_027589;protein=YP_009159155.1	gene=dnaB;accession=MK798155;protein=QQP22444.1										gene=dnaB;accession=NC_038000;protein=YP_009496507.1	gene=dnaB;accession=KC509519;protein=AGH28156.1		gene=dnaB;accession=MW845779;protein=QXM17928.1	gene=dnaB;accession=MW845776;protein=QXM17533.1		gene=dnaB;accession=MW561224;protein=QTI82851.1	gene=dnaB;accession=KC509522;protein=AGH28561.1		gene=dnaB;accession=NC_036804;protein=YP_009455865.1	gene=dnaB;accession=NC_057645;protein=YP_010172847.1	gene=dnaB;accession=KF733443;protein=AHI51160.1	gene=dnaB;accession=MG755797;protein=AWT38924.1	gene=dnaB;accession=NC_015403;protein=YP_004376580.1	gene=dnaB;accession=NC_045244;protein=YP_009711885.1	gene=dnaB;accession=NC_016735;protein=YP_005090116.1	gene=dnaB;accession=NC_037998;protein=YP_009496243.1	gene=dnaB;accession=NC_024084;protein=YP_009029308.1	gene=dnaB;accession=NC_056794;protein=YP_010134227.1	gene=dnaB;accession=AP018511;protein=BBC77813.1	gene=dnaB;accession=NC_056787;protein=YP_010133662.1		gene=dnaB;accession=MG755791;protein=AWT38128.1	gene=dnaB;accession=NC_061048;protein=YP_010283243.1	gene=dnaB;accession=NC_058782;protein=YP_010208079.1
N0.HOG0000119	OG0000117	n0	46	thiG																	gene=thiG;accession=NC_049168;protein=YP_009873604.1				gene=thiG;accession=NC_038000;protein=YP_009496604.1	gene=thiG;accession=KC509519;protein=AGH28253.1		gene=thiG;accession=MW845779;protein=QXM17888.1	gene=thiG;accession=MW845776;protein=QXM17494.1	gene=thiG;accession=NC_040294;protein=YP_009550412.1, gene=thiG;accession=NC_040294;protein=YP_009550346.1	gene=thiG;accession=MW561224;protein=QTI82809.1	gene=thiG;accession=KC509522;protein=AGH28659.1	gene=thiG;accession=NC_043929;protein=YP_009677028.1	gene=thiG;accession=NC_036804;protein=YP_009455771.1	gene=thiG;accession=NC_057645;protein=YP_010172775.1	gene=thiG;accession=KF733443;protein=AHI51249.1	gene=thiG;accession=MG755797;protein=AWT39009.1		gene=ThiG;accession=NC_045244;protein=YP_009711972.1	gene=thiG;accession=NC_016735;protein=YP_005090035.1	gene=thiG;accession=NC_037998;protein=YP_009496286.1	gene=thiG;accession=NC_024084;protein=YP_009029402.1	gene=thiG;accession=NC_056794;protein=YP_010134314.1	gene=thiG;accession=AP018511;protein=BBC77898.1	gene=thiG;accession=NC_056787;protein=YP_010133715.1		gene=thiG;accession=MG755791;protein=AWT38171.1	gene=thiG;accession=NC_061048;protein=YP_010283321.1	gene=thiG;accession=NC_058782;protein=YP_010208037.1
N0.HOG0000120	OG0000118	n0	43	ycf35						gene=ycf35;accession=KY860574;protein=ASV47532.1	gene=ycf35;accession=NC_035720;protein=YP_009420245.1	gene=ycf35;accession=NC_000926;protein=NP_050689.1	gene=ycf35;accession=NC_009573;protein=YP_001293502.1	gene=ycf35;accession=NC_027589;protein=YP_009159180.1	gene=ycf35;accession=MK798155;protein=QQP22346.1	gene=ycf35;accession=NC_038216;protein=YP_009504630.1	gene=ycf35;accession=NC_001675;protein=NP_043278.1		gene=ycf35;accession=MF167424;protein=ASQ39888.1		gene=ycf35;accession=NC_049168;protein=YP_009873585.1	gene=ycf35;accession=LC564893;protein=BCG67656.1	gene=ycf35;accession=MT471323;protein=QRN72630.1		gene=ycf35;accession=NC_038000;protein=YP_009496565.1	gene=ycf35;accession=KC509519;protein=AGH28213.1	gene=ycf35;accession=NC_012898;protein=YP_003002028.1	gene=ycf35;accession=MW845779;protein=QXM17849.1	gene=ycf35;accession=MW845776;protein=QXM17455.1		gene=ycf35;accession=MW561224;protein=QTI82770.1	gene=ycf35;accession=KC509522;protein=AGH28661.1		gene=ycf35;accession=NC_036804;protein=YP_009455871.1	gene=ycf35;accession=NC_057645;protein=YP_010172814.1	gene=ycf35;accession=KF733443;protein=AHI51207.1, gene=ycf35;accession=KF733443;protein=AHI51261.1	gene=ycf35;accession=MG755797;protein=AWT39056.1, gene=ycf35;accession=MG755797;protein=AWT39003.1	gene=ycf35;accession=NC_015403;protein=YP_004376644.1		gene=ycf35;accession=NC_016735;protein=YP_005090109.1	gene=ycf35;accession=NC_037998;protein=YP_009496325.1	gene=ycf35;accession=NC_024084;protein=YP_009029411.1	gene=ycf35;accession=NC_056794;protein=YP_010134307.1	gene=ycf35;accession=AP018511;protein=BBC77886.1	gene=ycf35;accession=NC_056787;protein=YP_010133712.1			gene=ycf35;accession=NC_061048;protein=YP_010283345.1
N0.HOG0000121	OG0000119	n0	24	ycf89																					gene=ycf89;accession=NC_038000;protein=YP_009496609.1, gene=ycf89;accession=NC_038000;protein=YP_009496554.1	gene=ycf89;accession=KC509519;protein=AGH28257.1, gene=ycf89;accession=KC509519;protein=AGH28201.1		gene=ycf89;accession=MW845779;protein=QXM17847.1, gene=ycf89;accession=MW845779;protein=QXM17902.1	gene=ycf89;accession=MW845776;protein=QXM17453.1, gene=ycf89;accession=MW845776;protein=QXM17508.1		gene=ycf89;accession=MW561224;protein=QTI82759.1, gene=ycf89;accession=MW561224;protein=QTI82815.1	gene=ycf89;accession=KC509522;protein=AGH28621.1, gene=ycf89;accession=KC509522;protein=AGH28684.1			gene=ycf89;accession=NC_057645;protein=YP_010172770.1, gene=ycf89;accession=NC_057645;protein=YP_010172825.1	gene=ycf89;accession=KF733443;protein=AHI51196.1, gene=ycf89;accession=KF733443;protein=AHI51272.1	gene=ycf89;accession=MG755797;protein=AWT38992.1, gene=ycf89;accession=MG755797;protein=AWT39045.1	gene=ycf89;accession=NC_015403;protein=YP_004376657.1, gene=ycf89;accession=NC_015403;protein=YP_004376596.1	gene=ycf89;accession=NC_045244;protein=YP_009711875.1, gene=ycf89;accession=NC_045244;protein=YP_009711934.1		gene=ycf89;accession=NC_037998;protein=YP_009496336.1, gene=ycf89;accession=NC_037998;protein=YP_009496275.1		gene=ycf89;accession=NC_056794;protein=YP_010134256.1, gene=ycf89;accession=NC_056794;protein=YP_010134319.1	gene=ycf89_1;accession=AP018511;protein=BBC77772.1, gene=ycf89_2;accession=AP018511;protein=BBC77847.1	gene=ycf89;accession=NC_056787;protein=YP_010133603.1		gene=ycf89;accession=MG755791;protein=AWT38225.1, gene=ycf89;accession=MG755791;protein=AWT38154.1	gene=ycf89;accession=NC_061048;protein=YP_010283267.1, gene=ycf89;accession=NC_061048;protein=YP_010283349.1	gene=ycf89;accession=NC_058782;protein=YP_010208048.1, gene=ycf89;accession=NC_058782;protein=YP_010207996.1
N0.HOG0000122	OG0000120	n0	45	thiS	ycf40	ORF71 in Bangiopsis subsimplex corresponds to thiS															gene=ycf40;accession=NC_049168;protein=YP_009873547.1				gene=thiS;accession=NC_038000;protein=YP_009496568.1	gene=thiS;accession=KC509519;protein=AGH28216.1	gene=thiS;accession=NC_012898;protein=YP_003002097.1	gene=thiS;accession=MW845779;protein=QXM17852.1	gene=thiS;accession=MW845776;protein=QXM17458.1	gene=thiS;accession=NC_040294;protein=YP_009550382.1	gene=thiS;accession=MW561224;protein=QTI82773.1	gene=thiS;accession=KC509522;protein=AGH28664.1	gene=thiS;accession=NC_043929;protein=YP_009677100.1	gene=ycf40;accession=NC_036804;protein=YP_009455870.1	gene=thiS;accession=NC_057645;protein=YP_010172811.1	gene=thiS;accession=KF733443;protein=AHI51212.1, gene=thiS;accession=KF733443;protein=AHI51256.1	gene=ycf40;accession=MG755797;protein=AWT39006.1		gene=ThiS;accession=NC_045244;protein=YP_009711938.1	gene=thiS;accession=NC_016735;protein=YP_005090112.1	gene=thiS;accession=NC_037998;protein=YP_009496321.1	gene=thiS;accession=NC_024084;protein=YP_009029407.1	gene=thiS;accession=NC_056794;protein=YP_010134304.1	gene=thiS;accession=AP018511;protein=BBC77883.1	gene=thiS;accession=NC_056787;protein=YP_010133709.1		gene=thiS;accession=MG755791;protein=AWT38169.1	gene=thiS;accession=NC_061048;protein=YP_010283318.1	gene=thiS;accession=NC_058782;protein=YP_010208032.1
N0.HOG0000123-243	OG0000121	n0	48	secG	ycf47	merged N0.HOG0000123 and N0.HOG0000243 which had split secG in two clusters; the urf-2 and orf genes correspond to secG				gene=secG;accession=KY860574;protein=ASV47614.1	gene=secG;accession=NC_035720;protein=YP_009420310.1	gene=ycf47;accession=NC_000926;protein=NP_050757.1	gene=secG;accession=NC_009573;protein=YP_001293568.1	gene=secG;accession=NC_027589;protein=YP_009159246.1	gene=secG;accession=MK798155;protein=QQP22403.1							gene=secG;accession=LC564893;protein=BCG67705.1			gene=secG;accession=NC_038000;protein=YP_009496500.1	gene=secG;accession=KC509519;protein=AGH28169.1		gene=secG;accession=MW845779;protein=QXM17837.1	gene=secG;accession=MW845776;protein=QXM17444.1		gene=secG;accession=MW561224;protein=QTI82844.1	gene=secG;accession=KC509522;protein=AGH28568.1	gene=secG;accession=NC_043929;protein=YP_009677060.1	gene=ycf47;accession=NC_036804;protein=YP_009455784.1	gene=secG;accession=NC_057645;protein=YP_010172760.1	gene=secG;accession=KF733443;protein=AHI51153.1	gene=secG;accession=MG755797;protein=AWT38931.1	gene=secG;accession=NC_015403;protein=YP_004376587.1	gene=secG;accession=NC_045244;protein=YP_009711878.1	gene=ycf47;accession=NC_016735;protein=YP_005090025.1	gene=secG;accession=NC_037998;protein=YP_009496249.1	gene=secG;accession=NC_024084;protein=YP_009029301.1	gene=secG;accession=NC_056794;protein=YP_010134217.1	gene=secG;accession=AP018511;protein=BBC77806.1	gene=secG;accession=NC_056787;protein=YP_010133654.1		gene=secG;accession=MG755791;protein=AWT38119.1	gene=secG;accession=NC_061048;protein=YP_010283178.1	gene=secG;accession=NC_058782;protein=YP_010208090.1
N0.HOG0000124	OG0000122	n1	18	apcF												gene=apcF;accession=NC_038216;protein=YP_009504628.1	gene=apcF;accession=NC_001675;protein=NP_043276.1	gene=apcF;accession=MF167427;protein=ASQ40288.1	gene=apcF;accession=MF167424;protein=ASQ39864.1
N0.HOG0000125	OG0000122	n18	18	apcB												gene=apcB;accession=NC_038216;protein=YP_009504659.1	gene=apcB;accession=NC_001675;protein=NP_043158.1	gene=apcB;accession=MF167427;protein=ASQ40371.1	gene=apcB;accession=MF167424;protein=ASQ39873.1
N0.HOG0000126	OG0000123	n1	18	apcA												gene=apcA;accession=NC_038216;protein=YP_009504660.1	gene=apcA;accession=NC_001675;protein=NP_043159.1	gene=apcA;accession=MF167427;protein=ASQ40370.1	gene=apcA;accession=MF167424;protein=ASQ39874.1
N0.HOG0000127	OG0000123	n18	17	apcD												gene=apcD;accession=NC_038216;protein=YP_009504686.1	gene=apcD;accession=NC_001675;protein=NP_043184.1	gene=apcD;accession=MF167427;protein=ASQ40430.1	gene=apcD;accession=MF167424;protein=ASQ39871.1
N0.HOG0000130	OG0000124	n11	16	cpeB		merged N0.HOG0000128 and N0.HOG0000130 based on phylogeny				gene=cpeB;accession=KY860574;protein=ASV47524.1	gene=cpeB;accession=NC_035720;protein=YP_009420253.1	gene=cpeB;accession=NC_000926;protein=NP_050697.1	gene=cpeB;accession=NC_009573;protein=YP_001293510.1	gene=cpeB;accession=NC_027589;protein=YP_009159188.1	gene=cpeB;accession=MK798155;protein=QQP22344.1
N0.HOG0000129-131-132	OG0000124	n19	18	cpcB		merged N0.HOG0000129, N0.HOG0000131 and N0.HOG0000132 based on phylogeny										gene=cpcB;accession=NC_038216;protein=YP_009504631.1	gene=cpcB;accession=NC_001675;protein=NP_043279.1	gene=cpcB;accession=MF167427;protein=ASQ40292.1	gene=cpcB;accession=MF167424;protein=ASQ39862.1
N0.HOG0000133	OG0000125	n0	34	ilvB						gene=ilvB;accession=KY860574;protein=ASV47562.1	gene=ilvB;accession=NC_035720;protein=YP_009420361.1	gene=ilvB;accession=NC_000926;protein=NP_050806.1	gene=ilvB;accession=NC_009573;protein=YP_001293618.1	gene=ilvB;accession=NC_027589;protein=YP_009159295.1	gene=ilvB;accession=MK798155;protein=QQP22426.1												gene=ilvB;accession=NC_012898;protein=YP_003002081.1			gene=ilvB;accession=NC_040294;protein=YP_009550408.1	gene=ilvB;accession=MW561224;protein=QTI82869.1			gene=ilvB;accession=NC_036804;protein=YP_009455879.1	gene=ilvB;accession=NC_057645;protein=YP_010172829.1	gene=ilvB;accession=KF733443;protein=AHI51142.1				gene=ilvB;accession=NC_016735;protein=YP_005090103.1		gene=ilvB;accession=NC_024084;protein=YP_009029347.1				gene=ilvB;accession=KJ877675;protein=AIM52746.1
N0.HOG0000134	OG0000126	n0	33	ycf19		orf225 of Octatis speculum corresponds to ycf19 (low blast similarity to other ycf19 genes though)				gene=ycf19;accession=KY860574;protein=ASV47546.1	gene=ycf19;accession=NC_035720;protein=YP_009420230.1	gene=ycf19;accession=NC_000926;protein=NP_050675.1	gene=ycf19;accession=NC_009573;protein=YP_001293489.1	gene=ycf19;accession=NC_027589;protein=YP_009159168.1	gene=ycf19;accession=MK798155;protein=QQP22325.1					gene=ycf19;accession=NC_020371;protein=YP_007476220.1	gene=ycf19;accession=NC_049168;protein=YP_009873593.1	gene=ycf19;accession=LC564893;protein=BCG67680.1	gene=ycf19;accession=MT471323;protein=QRN72619.1							gene=ycf19;accession=NC_040294;protein=YP_009550395.1			gene=orf225;accession=NC_043929;protein=YP_009677128.1	gene=ycf19;accession=NC_036804;protein=YP_009455883.1						gene=ycf19;accession=NC_016735;protein=YP_005090099.1						gene=ycf19;accession=KJ877675;protein=AIM52782.1
N0.HOG0000135	OG0000127	n0	33	ilvH						gene=ilvH;accession=KY860574;protein=ASV47662.1	gene=ilvH;accession=NC_035720;protein=YP_009420263.1	gene=ilvH;accession=NC_000926;protein=NP_050708.1	gene=ilvH;accession=NC_009573;protein=YP_001293521.1	gene=ilvH;accession=NC_027589;protein=YP_009159199.1	gene=ilvH;accession=MK798155;protein=QQP22368.1												gene=ilvH;accession=NC_012898;protein=YP_003002120.1				gene=ilvH;accession=MW561224;protein=QTI82807.1			gene=ilvH;accession=NC_036804;protein=YP_009455788.1	gene=ilvH;accession=NC_057645;protein=YP_010172777.1	gene=ilvH;accession=KF733443;protein=AHI51247.1				gene=ilvH;accession=NC_016735;protein=YP_005090060.1		gene=ilvH;accession=NC_024084;protein=YP_009029400.1				gene=ilvH;accession=KJ877675;protein=AIM52753.1
N0.HOG0000136	OG0000128	n0	33	ycf66		orf125 of Octatis speculum corresponds to ycf66 (low blast similarity to other ycf66 genes though)														gene=ycf66;accession=NC_020371;protein=YP_007476254.1					gene=ycf66;accession=NC_038000;protein=YP_009496509.1	gene=ycf66;accession=KC509519;protein=AGH28154.1		gene=ycf66;accession=MW845779;protein=QXM17926.1	gene=ycf66;accession=MW845776;protein=QXM17531.1	gene=ycf66;accession=NC_040294;protein=YP_009550336.1	gene=ycf66;accession=MW561224;protein=QTI82853.1	gene=ycf66;accession=KC509522;protein=AGH28559.1	gene=orf125;accession=NC_043929;protein=YP_009677040.1	gene=ycf66;accession=NC_036804;protein=YP_009455777.1	gene=ycf66;accession=NC_057645;protein=YP_010172845.1	gene=ycf66;accession=KF733443;protein=AHI51162.1	gene=ycf66;accession=MG755797;protein=AWT38922.1	gene=ycf66;accession=NC_015403;protein=YP_004376578.1	gene=ycf66;accession=NC_045244;protein=YP_009711916.1	gene=ycf66;accession=NC_016735;protein=YP_005090029.1		gene=ycf66;accession=NC_024084;protein=YP_009029313.1	gene=ycf66;accession=NC_056794;protein=YP_010134229.1	gene=ycf66;accession=AP018511;protein=BBC77815.1	gene=ycf66;accession=NC_056787;protein=YP_010133664.1	gene=ycf66;accession=KJ877675;protein=AIM52692.1	gene=ycf66;accession=MG755791;protein=AWT38149.1	gene=ycf66;accession=NC_061048;protein=YP_010283241.1	gene=ycf66;accession=NC_058782;protein=YP_010208056.1
N0.HOG0000137-8	OG0000129	n0	60	rps6		merged N0.HOG0000137 and N0.HOG0000138				gene=rps6;accession=KY860574;protein=ASV47521.1	gene=rps6;accession=NC_035720;protein=YP_009420255.1	gene=rps6;accession=NC_000926;protein=NP_050700.1	gene=rps6;accession=NC_009573;protein=YP_001293512.1	gene=rps6;accession=NC_027589;protein=YP_009159190.1	gene=rps6;accession=MK798155;protein=QQP22333.1	gene=rps6;accession=NC_038216;protein=YP_009504621.1	gene=rps6;accession=NC_001675;protein=NP_043268.1	gene=rps6;accession=MF167427;protein=ASQ40329.1, gene=rps6;accession=MF167427;protein=ASQ40313.1	gene=rps6;accession=MF167424;protein=ASQ39897.1	gene=rps6;accession=NC_020371;protein=YP_007476272.1	gene=rps6;accession=NC_049168;protein=YP_009873622.1	gene=rps6;accession=LC564893;protein=BCG67671.1	gene=rps6;accession=MT471323;protein=QRN72631.1	gene=rps6;mag=TARA_B110000977_METAG-scaffold_147;contig=C_0	gene=rps6;accession=NC_038000;protein=YP_009496605.1	gene=rps6;accession=KC509519;protein=AGH28252.1	gene=rps6;accession=NC_012898;protein=YP_003002104.1	gene=rps6;accession=MW845779;protein=QXM17889.1	gene=rps6;accession=MW845776;protein=QXM17495.1	gene=rps6;accession=NC_040294;protein=YP_009550357.1	gene=rps6;accession=MW561224;protein=QTI82810.1	gene=rps6;accession=KC509522;protein=AGH28627.1	gene=rps6;accession=NC_043929;protein=YP_009677067.1		gene=rps6;accession=NC_057645;protein=YP_010172774.1	gene=rps6;accession=KF733443;protein=AHI51250.1	gene=rps6;accession=MG755797;protein=AWT39008.1	gene=rps6;accession=NC_015403;protein=YP_004376602.1	gene=rps6;accession=NC_045244;protein=YP_009711971.1		gene=rps6;accession=NC_037998;protein=YP_009496285.1	gene=rps6;accession=NC_024084;protein=YP_009029364.1	gene=rps6;accession=NC_056794;protein=YP_010134313.1	gene=rps6;accession=AP018511;protein=BBC77899.1	gene=rps6;accession=NC_056787;protein=YP_010133714.1		gene=rps6;accession=MG755791;protein=AWT38175.1	gene=rps6;accession=NC_061048;protein=YP_010283280.1	gene=rps6;accession=NC_058782;protein=YP_010208036.1
N0.HOG0000139	OG0000131	n0	25	ycf42	bas1; AhpC	orf199 in Porphyra purpurea corresponds to ycf42																			gene=ycf42;accession=NC_038000;protein=YP_009496614.1, gene=ycf42;accession=NC_038000;protein=YP_009496549.1						gene=bas1;accession=MW561224;protein=QTI82754.1, gene=bas1;accession=MW561224;protein=QTI82820.1			gene=ycf42;accession=NC_036804;protein=YP_009455780.1			gene=ycf42;accession=MG755797;protein=AWT38920.1		gene=bas1;accession=NC_045244;protein=YP_009711892.1	gene=ycf42;accession=NC_016735;protein=YP_005090057.1	gene=ycf42;accession=NC_037998;protein=YP_009496342.1, gene=ycf42;accession=NC_037998;protein=YP_009496281.1		gene=bas1;accession=NC_056794;protein=YP_010134184.1		gene=bas1;accession=NC_056787;protein=YP_010133641.1				gene=bas1;accession=NC_058782;protein=YP_010208094.1
N0.HOG0000140	OG0000132	n0	29	tsf						gene=tsf;accession=KY860574;protein=ASV47634.1	gene=tsF;accession=NC_035720;protein=YP_009420291.1	gene=tsf;accession=NC_000926;protein=NP_050738.1	gene=tsf;accession=NC_009573;protein=YP_001293549.1	gene=etsf;accession=NC_027589;protein=YP_009159227.1	gene=tsf;accession=MK798155;protein=QQP22375.1										gene=tsf;accession=NC_038000;protein=YP_009496525.1									gene=tsf;accession=NC_036804;protein=YP_009455758.1		gene=tsf;accession=KF733443;protein=AHI51178.1		gene=tsf;accession=NC_015403;protein=YP_004376697.1		gene=tsf;accession=NC_016735;protein=YP_005090049.1						gene=tsf;accession=KJ877675;protein=AIM52754.1
N0.HOG0000141	OG0000133	n0	28	syfB																					gene=syfB;accession=NC_038000;protein=YP_009496569.1	gene=syfB;accession=KC509519;protein=AGH28217.1		gene=syfB;accession=MW845779;protein=QXM17853.1	gene=syfB;accession=MW845776;protein=QXM17459.1			gene=syfB;accession=KC509522;protein=AGH28665.1		gene=syfB;accession=NC_036804;protein=YP_009455868.1		gene=syfB;accession=KF733443;protein=AHI51255.1, gene=syfB;accession=KF733443;protein=AHI51213.1		gene=syfB;accession=NC_015403;protein=YP_004376641.1			gene=syfB;accession=NC_037998;protein=YP_009496322.1	gene=syfB;accession=NC_024084;protein=YP_009029406.1	gene=syfB;accession=NC_056794;protein=YP_010134303.1	gene=syfB;accession=AP018511;protein=BBC77882.1	gene=syfB;accession=NC_056787;protein=YP_010133708.1	gene=syfB;accession=KJ877675;protein=AIM52786.1
N0.HOG0000142-239	OG0000134	n0	32	ycf41		merged with N0.HOG0000239 which also contained ycf41 genes; checked with InterProScan; orf genes corresponds to ycf41																			gene=ycf41;accession=NC_038000;protein=YP_009496483.1	gene=ycf41;accession=KC509519;protein=AGH28191.1		gene=ycf41;accession=MW845779;protein=QXM17940.1	gene=ycf41;accession=MW845776;protein=QXM17545.1		gene=ycf41;accession=MW561224;protein=QTI82827.1	gene=ycf41;accession=KC509522;protein=AGH28583.1		gene=ycf41;accession=NC_036804;protein=YP_009455876.1	gene=ycf41;accession=NC_057645;protein=YP_010172868.1	gene=ycf41;accession=KF733443;protein=AHI51120.1	gene=ycf41;accession=MG755797;protein=AWT38956.1	gene=ycf41;accession=NC_015403;protein=YP_004376662.1	gene=ORF118;accession=NC_045244;protein=YP_009711911.1	gene=ycf41;accession=NC_016735;protein=YP_005090106.1	gene=ycf41;accession=NC_037998;protein=YP_009496267.1	gene=ycf41;accession=NC_024084;protein=YP_009029357.1	gene=ycf41;accession=NC_056794;protein=YP_010134190.1	gene=ycf41;accession=AP018511;protein=BBC77778.1	gene=ycf41;accession=NC_056787;protein=YP_010133631.1			gene=ycf41;accession=NC_061048;protein=YP_010283214.1	gene=ycf41;accession=NC_058782;protein=YP_010207984.1
N0.HOG0000143	OG0000135	n0	26	ycf65			gene=ycf65;accession=NC_030169;protein=YP_009252793.1			gene=ycf65;accession=KY860574;protein=ASV47548.1	gene=ycf65;accession=NC_035720;protein=YP_009420228.1	gene=ycf65;accession=NC_000926;protein=NP_050673.1	gene=ycf65;accession=NC_009573;protein=YP_001293487.1	gene=ycf65;accession=NC_027589;protein=YP_009159166.1	gene=ycf65;accession=MK798155;protein=QQP22454.1						gene=ycf65;accession=NC_049168;protein=YP_009873607.1		gene=ycf65;accession=MT471323;protein=QRN72691.1											gene=ycf65;accession=NC_036804;protein=YP_009455881.1						gene=ycf65;accession=NC_016735;protein=YP_005090101.1
N0.HOG0000144	OG0000136	n0	23	ycf36						gene=ycf36;accession=KY860574;protein=ASV47613.1	gene=ycf36;accession=NC_035720;protein=YP_009420311.1	gene=ycf36;accession=NC_000926;protein=NP_050758.1	gene=ycf36;accession=NC_009573;protein=YP_001293569.1	gene=ycf36;accession=NC_027589;protein=YP_009159247.1	gene=ycf36;accession=MK798155;protein=QQP22447.1	gene=ycf36;accession=NC_038216;protein=YP_009504713.1	gene=ycf36;accession=NC_001675;protein=NP_043211.1	gene=ycf36;accession=MF167427;protein=ASQ40359.1	gene=ycf36;accession=MF167424;protein=ASQ39872.1											gene=ycf36;accession=NC_040294;protein=YP_009550390.1																gene=ycf36;accession=KJ877675;protein=AIM52809.1, gene=ycf36;accession=KJ877675;protein=AIM52730.1
N0.HOG0000145	OG0000137	n0	25	ftrB		ftrB of Vaucheria_litorea mislabelled as ftrC				gene=ftrB;accession=KY860574;protein=ASV47654.1	gene=ftrB;accession=NC_035720;protein=YP_009420271.1	gene=ftrB;accession=NC_000926;protein=NP_050718.1	gene=ftrB;accession=NC_009573;protein=YP_001293529.1	gene=ftrB;accession=NC_027589;protein=YP_009159207.1	gene=ftrB;accession=MK798155;protein=QQP22357.1																			gene=ftrB;accession=NC_036804;protein=YP_009455815.1						gene=ftrB;accession=NC_016735;protein=YP_005090096.1						gene=ftrB;accession=KJ877675;protein=AIM52693.1
N0.HOG0000146	OG0000138	n0	23	ycf17	hlip					gene=ycf17;accession=KY860574;protein=ASV47545.1	gene=hlip;accession=NC_035720;protein=YP_009420231.1	gene=ycf17;accession=NC_000926;protein=NP_050676.1	gene=hlip;accession=NC_009573;protein=YP_001293490.1		gene=hlip;accession=MK798155;protein=QQP22320.1	gene=ycf17;accession=NC_038216;protein=YP_009504738.1	gene=ycf17;accession=NC_001675;protein=NP_043235.1	gene=ycf17;accession=MF167427;protein=ASQ40298.1	gene=ycf17;accession=MF167424;protein=ASQ39929.1, gene=ycf17;accession=MF167424;protein=ASQ39928.1															gene=ycf17;accession=NC_036804;protein=YP_009455884.1
N0.HOG0000147	OG0000139	n0	24	ycf90		orf410 of Thalassionema frauenfeldii corresponds to ycf90; orf417 of Chaetoceros socialis corresponds to ycf90																			gene=ycf90;accession=NC_038000;protein=YP_009496493.1	gene=ycf90;accession=KC509519;protein=AGH28181.1		gene=ycf90;accession=MW845779;protein=QXM17950.1	gene=orf417;accession=MW845776;protein=QXM17555.1		gene=ycf90;accession=MW561224;protein=QTI82837.1	gene=ycf90;accession=KC509522;protein=AGH28593.1			gene=ycf90;accession=NC_057645;protein=YP_010172858.1	gene=ycf90;accession=KF733443;protein=AHI51130.1	gene=ycf90;accession=MG755797;protein=AWT38966.1	gene=ycf90;accession=NC_015403;protein=YP_004376672.1	gene=ycf90;accession=NC_045244;protein=YP_009711905.1			gene=ycf90;accession=NC_024084;protein=YP_009029335.1	gene=ycf90;accession=NC_056794;protein=YP_010134199.1	gene=ycf90;accession=AP018511;protein=BBC77788.1	gene=ycf90;accession=NC_056787;protein=YP_010133621.1		gene=ycf90;accession=MG755791;protein=AWT38147.1	gene=ycf90;accession=NC_061048;protein=YP_010283204.1	gene=ycf90;accession=NC_058782;protein=YP_010208073.1
N0.HOG0000148	OG0000140	n0	21	petJ																										gene=petJ;accession=NC_040294;protein=YP_009550417.1, gene=petJ;accession=NC_040294;protein=YP_009550341.1				gene=petJ;accession=NC_036804;protein=YP_009455775.1						gene=petJ;accession=NC_016735;protein=YP_005090031.1		gene=petJ;accession=NC_024084;protein=YP_009029315.1				gene=petJ;accession=KJ877675;protein=AIM52732.1, gene=petJ;accession=KJ877675;protein=AIM52812.1
N0.HOG0000149	OG0000141	n0	23	cemA					gene=cemA;accession=NC_008101;protein=YP_635982.1	gene=cemA;accession=KY860574;protein=ASV47645.1	gene=cemA;accession=NC_035720;protein=YP_009420280.1	gene=cemA;accession=NC_000926;protein=NP_050727.1	gene=cemA;accession=NC_009573;protein=YP_001293538.1	gene=cemA;accession=NC_027589;protein=YP_009159216.1	gene=cemA;accession=MK798155;protein=QQP22371.1
N0.HOG0000150	OG0000142	n0	22	psaK						gene=psaK;accession=KY860574;protein=ASV47526.1	gene=psaK;accession=NC_035720;protein=YP_009420251.1	gene=psaK;accession=NC_000926;protein=NP_050695.1	gene=psaK;accession=NC_009573;protein=YP_001293508.1	gene=psaK;accession=NC_027589;protein=YP_009159186.1	gene=psaK;accession=MK798155;protein=QQP22340.1			gene=psaK;accession=MF167427;protein=ASQ40301.1	gene=psaK;accession=MF167424;protein=ASQ39913.1			gene=psaK;accession=LC564893;protein=BCG67698.1
N0.HOG0000151	OG0000143	n0	22	ycf37		orf171 of Compsopogon caeruleus corresponds to ycf37				gene=ycf37;accession=KY860574;protein=ASV47656.1	gene=ycf37;accession=NC_035720;protein=YP_009420269.1	gene=ycf37;accession=NC_000926;protein=NP_050715.1	gene=ycf37;accession=NC_009573;protein=YP_001293527.1	gene=ycf37;accession=NC_027589;protein=YP_009159205.1	gene=ycf37;accession=MK798155;protein=QQP22359.1	gene=ycf37;accession=NC_038216;protein=YP_009504644.1	gene=ycf37;accession=NC_001675;protein=NP_043144.1										gene=ycf37;accession=NC_012898;protein=YP_003002027.1							gene=ycf37;accession=NC_036804;protein=YP_009455747.1						gene=ycf37;accession=NC_016735;protein=YP_005090018.1
N0.HOG0000152	OG0000144	n0	22	ycf88		orf genes correspond to ycf88																			gene=ycf88;accession=NC_038000;protein=YP_009496578.1	gene=ycf88;accession=KC509519;protein=AGH28226.1		gene=ycf88;accession=MW845779;protein=QXM17862.1	gene=ycf88;accession=MW845776;protein=QXM17468.1		gene=ycf88;accession=MW561224;protein=QTI82782.1	gene=ycf88;accession=KC509522;protein=AGH28634.1			gene=ycf88;accession=NC_057645;protein=YP_010172802.1	gene=ycf88;accession=KF733443;protein=AHI51222.1	gene=ycf88;accession=MG755797;protein=AWT39035.1	gene=ycf88;accession=NC_015403;protein=YP_004376629.1	gene=ORF227;accession=NC_045244;protein=YP_009711964.1		gene=ycf88;accession=NC_037998;protein=YP_009496312.1		gene=ycf88;accession=NC_056794;protein=YP_010134294.1	gene=ycf88;accession=AP018511;protein=BBC77873.1	gene=ycf88;accession=NC_056787;protein=YP_010133724.1				gene=orf224;accession=NC_058782;protein=YP_010208003.1
N0.HOG0000153	OG0000145	n0	21	ycf61	rpoZ					gene=ycf61;accession=KY860574;protein=ASV47528.1	gene=ycf61;accession=NC_035720;protein=YP_009420249.1	gene=ycf61;accession=NC_000926;protein=NP_050693.1	gene=ycf61;accession=NC_009573;protein=YP_001293506.1	gene=ycf61;accession=NC_027589;protein=YP_009159184.1						gene=rpoZ;accession=NC_020371;protein=YP_007476260.1				gene=ycf61;mag=TARA_B110000977_METAG-scaffold_147;contig=C_0
N0.HOG0000154	OG0000146	n0	20	acsF	ycf59																									gene=ycf59;accession=NC_040294;protein=YP_009550333.1				gene=acsF;accession=NC_036804;protein=YP_009455781.1						gene=acsF;accession=NC_016735;protein=YP_005090056.1						gene=acsF;accession=KJ877675;protein=AIM52752.1
N0.HOG0000155	OG0000147	n0	19	ycf54	ORF108 of Porphyra purpurea corresponds to ycf54																									gene=ycf54;accession=NC_040294;protein=YP_009550350.1										gene=ycf54;accession=NC_016735;protein=YP_005090036.1						gene=ycf54;accession=KJ877675;protein=AIM52745.1
N0.HOG0000156	OG0000148	n0	0	?		removed this orthogroup based on phylogeny (long branches) and gene annotations
N0.HOG0000157	OG0000149	n0	19	ycf20						gene=ycf20;accession=KY860574;protein=ASV47523.1		gene=ycf20;accession=NC_000926;protein=NP_050698.1									gene=ycf20;accession=NC_049168;protein=YP_009873626.1	gene=ycf20;accession=LC564893;protein=BCG67696.1
N0.HOG0000158	OG0000150	n0	19	infB						gene=infB;accession=KY860574;protein=ASV47626.1	gene=infB;accession=NC_035720;protein=YP_009420299.1	gene=infB;accession=NC_000926;protein=NP_050746.1	gene=infB;accession=NC_009573;protein=YP_001293557.1	gene=infB;accession=NC_027589;protein=YP_009159235.1	gene=infB;accession=MK798155;protein=QQP22452.1
N0.HOG0000159-237	OG0000151	n0	23	ycf80		merged N0.HOG0000159 with N0.HOG0000237; orf genes correspond to ycf80 (all have tic22-like domains)				gene=orf412;accession=KY860574;protein=ASV47666.1	gene=orf403;accession=NC_035720;protein=YP_009420259.1		gene=orf403;accession=NC_009573;protein=YP_001293517.1	gene=orf403;accession=NC_027589;protein=YP_009159195.1	gene=ORF376;accession=MK798155;protein=QQP22450.1						gene=ycf80;accession=NC_049168;protein=YP_009873606.1	gene=ycf80;accession=LC564893;protein=BCG67652.1	gene=ycf80;accession=MT471323;protein=QRN72690.1	gene=orf417;mag=TARA_B110000977_METAG-scaffold_147;contig=C_0
N0.HOG0000160	OG0000152	n0	18	ycf23												gene=ycf23;accession=NC_038216;protein=YP_009504624.1	gene=ycf23;accession=NC_001675;protein=NP_043271.1	gene=ycf23;accession=MF167427;protein=ASQ40305.1	gene=ycf23;accession=MF167424;protein=ASQ39837.1
N0.HOG0000161	OG0000153	n0	18	cpcA												gene=cpcA;accession=NC_038216;protein=YP_009504632.1	gene=cpcA;accession=NC_001675;protein=NP_043280.1	gene=cpcA;accession=MF167427;protein=ASQ40293.1	gene=cpcA;accession=MF167424;protein=ASQ39870.1
N0.HOG0000162	OG0000154	n0	18	apcE												gene=apcE;accession=NC_038216;protein=YP_009504661.1	gene=apcE;accession=NC_001675;protein=NP_043160.1	gene=apcE;accession=MF167427;protein=ASQ40369.1	gene=apcE;accession=MF167424;protein=ASQ39799.1
N0.HOG0000163	OG0000155	n0	18	preA												gene=preA;accession=NC_038216;protein=YP_009504688.1	gene=preA;accession=NC_001675;protein=NP_043186.1	gene=preA;accession=MF167427;protein=ASQ40406.1	gene=preA;accession=MF167424;protein=ASQ39824.1
N0.HOG0000164	OG0000156	n0	18	rpl28												gene=rpl28;accession=NC_038216;protein=YP_009504735.1	gene=rpl28;accession=NC_001675;protein=NP_043232.1	gene=rpl28;accession=MF167427;protein=ASQ40334.1	gene=rpl28;accession=MF167424;protein=ASQ39920.1
N0.HOG0000165	OG0000157	n0	17	chlN					gene=chlN;accession=NC_008101;protein=YP_635948.1		gene=chlN;accession=NC_035720;protein=YP_009420241.1					gene=chlN;accession=NC_038216;protein=YP_009504638.1	gene=chlN;accession=NC_001675;protein=NP_043286.1	gene=chlN;accession=MF167427;protein=ASQ40291.1	gene=chlN;accession=MF167424;protein=ASQ39814.1											gene=chlN;accession=NC_040294;protein=YP_009550386.1				gene=chlN;accession=NC_036804;protein=YP_009455794.1						gene=chlN;accession=NC_016735;protein=YP_005090082.1
N0.HOG0000166	OG0000158	n0	17	chlB					gene=chlB;accession=NC_008101;protein=YP_635962.1		gene=chlB;accession=NC_035720;protein=YP_009420321.1					gene=chlB;accession=NC_038216;protein=YP_009504650.1	gene=chlB;accession=NC_001675;protein=NP_043149.1	gene=chlB;accession=MF167427;protein=ASQ40320.1	gene=chlB;accession=MF167424;protein=ASQ39807.1											gene=chlB;accession=NC_040294;protein=YP_009550335.1				gene=chlB;accession=NC_036804;protein=YP_009455765.1						gene=chlB;accession=NC_016735;protein=YP_005090042.1
N0.HOG0000167	OG0000159	n0	17	chlL					gene=chlL;accession=NC_008101;protein=YP_636005.1		gene=chlL;accession=NC_035720;protein=YP_009420240.1					gene=chlL;accession=NC_038216;protein=YP_009504637.1	gene=chlL;accession=NC_001675;protein=NP_043285.1	gene=chlL;accession=MF167427;protein=ASQ40290.1	gene=chlL;accession=MF167424;protein=ASQ39831.1											gene=chlL;accession=NC_040294;protein=YP_009550387.1				gene=chlL;accession=NC_036804;protein=YP_009455793.1						gene=chlL;accession=NC_016735;protein=YP_005090083.1
N0.HOG0000168	OG0000160	n0	17	trpG												gene=trpG;accession=NC_038216;protein=YP_009504618.1	gene=trpG;accession=NC_001675;protein=NP_043265.1		gene=trpG;accession=MF167424;protein=ASQ39853.1
N0.HOG0000169	OG0000161	n0	17	ycf38		yadH corresponds to ycf38										gene=ycf38;accession=NC_038216;protein=YP_009504670.1	gene=ycf38;accession=NC_001675;protein=NP_043168.1	gene=ycf38;accession=MF167427;protein=ASQ40362.1	gene=ycf38;accession=MF167424;protein=ASQ39835.1
N0.HOG0000170-260	OG0000162	n0	20	ycf60		merged HOG0000170 with HOG0000260 both of which contain ycf60; checked via BLAST and interproscan; see also https://pmc.ncbi.nlm.nih.gov/articles/PMC6367104/; orf genes correspond to ycf60															gene=ycf60;accession=NC_049168;protein=YP_009873597.1	gene=ycf60;accession=LC564893;protein=BCG67672.1	gene=ycf60;accession=MT471323;protein=QRN72615.1											gene=orf221;accession=NC_036804;protein=YP_009455766.1						gene=ORF76;accession=NC_016735;protein=YP_005090041.1
N0.HOG0000171	OG0000163	n0	16	ycf55		orf genes correspond to ycf55 (fast evolving)				gene=ycf55;accession=KY860574;protein=ASV47539.1					gene=ORF278;accession=MK798155;protein=QQP22448.1						gene=ycf55;accession=NC_049168;protein=YP_009873567.1	gene=ycf55;accession=LC564893;protein=BCG67690.1	gene=ycf55;accession=MT471323;protein=QRN72712.1
N0.HOG0000172	OG0000164	n0	16	rpl9	rplI	rpl9 of Glaucocystis sp BBH mislabelled as rpl19												gene=rpl9;accession=MF167427;protein=ASQ40427.1	gene=rpl19;accession=MF167424;protein=ASQ39877.1															gene=rpl9;accession=NC_036804;protein=YP_009455866.1						gene=rpl9;accession=NC_016735;protein=YP_005090115.1
N0.HOG0000173	OG0000165	n0	15	rne						gene=rne;accession=KY860574;protein=ASV47661.1	gene=rne;accession=NC_035720;protein=YP_009420264.1	gene=rne;accession=NC_000926;protein=NP_050710.1	gene=rne;accession=NC_009573;protein=YP_001293522.1	gene=rne;accession=NC_027589;protein=YP_009159200.1	gene=rne;accession=MK798155;protein=QQP22451.1
N0.HOG0000174	OG0000166	n0	15	tilS	ycf62	orf343 of Compsopogon caeruleus corresponds to tilS
N0.HOG0000175	OG0000167	n0	8	clpP			gene=clpP;accession=NC_030169;protein=YP_009252802.1	gene=clpP;accession=NC_012575;contig=C_0	gene=clpP;accession=NC_008101;protein=YP_635990.1							gene=clpP1;accession=NC_038216;protein=YP_009504616.1, gene=clpP2;accession=NC_038216;protein=YP_009504685.1	gene=clpP;accession=NC_001675;protein=NP_043261.1, gene=clpP;accession=NC_001675;protein=NP_043143.1, gene=clpP;accession=NC_001675;protein=NP_043183.1	gene=clpP;accession=MF167427;protein=ASQ40377.1, gene=clpP;accession=MF167427;protein=ASQ40300.1	gene=clpP;accession=MF167424;protein=ASQ39841.1, gene=clpP;accession=MF167424;protein=ASQ39848.1, gene=clpP;accession=MF167424;protein=ASQ39847.1
N0.HOG0000176	OG0000168	n0	14	ycf26	dfr					gene=ycf26;accession=KY860574;protein=ASV47668.1			gene=ycf26;accession=NC_009573;protein=YP_001293515.1	gene=ycf26;accession=NC_027589;protein=YP_009159193.1					gene=ycf26;accession=MF167424;protein=ASQ39803.1		gene=dfr;accession=NC_049168;protein=YP_009873621.1	gene=dfr;accession=LC564893;protein=BCG67756.1
N0.HOG0000177	OG0000169	n0	14	ycf52		ORF174 of Porphyra purpurea corresponds to ycf52													gene=ycf52;accession=MF167424;protein=ASQ39868.1
N0.HOG0000178	OG0000170	n0	14	carA
N0.HOG0000179	OG0000171	n0	14	odpB	pdhB
N0.HOG0000180	OG0000172	n0	14	infC
N0.HOG0000181	OG0000173	n0	14	cpcG
N0.HOG0000182	OG0000174	n0	13	pbsA						gene=pbsA;accession=KY860574;protein=ASV47617.1	gene=pbsA;accession=NC_035720;protein=YP_009420307.1	gene=pbsA;accession=NC_000926;protein=NP_050754.1	gene=pbsA;accession=NC_009573;protein=YP_001293565.1	gene=pbsA;accession=NC_027589;protein=YP_009159243.1
N0.HOG0000183	OG0000175	n0	13	ycf34												gene=ycf34;accession=NC_038216;protein=YP_009504645.1	gene=ycf34;accession=NC_001675;protein=NP_043145.1	gene=ycf34;accession=MF167427;protein=ASQ40426.1	gene=ycf34;accession=MF167424;protein=ASQ39916.1											gene=ycf34;accession=NC_040294;protein=YP_009550329.1				gene=ycf34;accession=NC_036804;protein=YP_009455789.1						gene=ycf34;accession=NC_016735;protein=YP_005090061.1
N0.HOG0000184	OG0000176	n0	0	tyrC		removing this orthogroup as it is unclear if all the sequences in this orthogroup are tyrC. See phylogeny
N0.HOG0000185	OG0000177	n0	13	rps1																														gene=rps1;accession=NC_036804;protein=YP_009455869.1						gene=rps1;accession=NC_016735;protein=YP_005090111.1
N0.HOG0000186	OG0000178	n0	13	ycf53	GUN4	ORF238 of Porphyra purpurea corresponds to ycf53;
N0.HOG0000187	OG0000179	n0	13	moeB		moeB in Cyanidium caldarium mislabelled as chlN; orf382 of Porphyra purpurea corresponds to moeB
N0.HOG0000188	OG0000180	n0	13	odpA	pdhA
N0.HOG0000189	OG0000181	n0	13	ycf18	nblA
N0.HOG0000190	OG0000182	n0	13	gltB
N0.HOG0000191	OG0000183	n0	13	trpA
N0.HOG0000192	OG0000184	n0	12	minD						gene=minD;accession=KY860574;protein=ASV47534.1	gene=minD;accession=NC_035720;protein=YP_009420243.1	gene=minD;accession=NC_000926;protein=NP_050687.1	gene=minD;accession=NC_009573;protein=YP_001293500.1	gene=minD;accession=NC_027589;protein=YP_009159178.1	gene=minD;accession=MK798155;protein=QQP22345.1					gene=minD;accession=NC_020371;protein=YP_007476314.1	gene=minD;accession=NC_049168;protein=YP_009873603.1	gene=minD;accession=LC564893;protein=BCG67695.1	gene=minD;accession=MT471323;protein=QRN72688.1	gene=minD;mag=TARA_B110000977_METAG-scaffold_147;contig=C_0
N0.HOG0000193	OG0000185	n0	12	trxA		trxA of Cyanidioschyzon merolae mislabelled as trxM; possibly the same with Compsopogon caeruleus
N0.HOG0000194	OG0000186	n0	11	accD			gene=accD;accession=NC_030169;protein=YP_009252771.1
N0.HOG0000195	OG0000187	n0	11	ycf21												gene=ycf21;accession=NC_038216;protein=YP_009504636.1	gene=ycf21;accession=NC_001675;protein=NP_043284.1		gene=ycf21;accession=MF167424;protein=ASQ39857.1
N0.HOG0000196	OG0000188	n0	0	hypothetical_protein_1		removed; a collected of multiple, long-branching orf genes in 4 taxa; may not be an orthogroup
N0.HOG0000197	OG0000189	n0	11	ntcA	ycf28
N0.HOG0000198	OG0000190	n0	2	NA																																		gene=JC082;accession=NC_015403;protein=YP_004376639.1										gene=orf500;accession=NC_061048;protein=YP_010283342.1, gene=orf210;accession=NC_061048;protein=YP_010283284.1, gene=orf493;accession=NC_061048;protein=YP_010283249.1, gene=orf119;accession=NC_061048;protein=YP_010283285.1, gene=orf118;accession=NC_061048;protein=YP_010283283.1, gene=orf381;accession=NC_061048;protein=YP_010283197.1, gene=orf333;accession=NC_061048;protein=YP_010283227.1, gene=or…
N0.HOG0000199	OG0000191	n0	10	syh	hisS
N0.HOG0000200	OG0000192	n0	10	argB
N0.HOG0000201	OG0000193	n0	10	accB
N0.HOG0000202	OG0000194	n0	10	accA
N0.HOG0000203	OG0000195	n0	9	hlpA	hupA					gene=hlpA;accession=KY860574;protein=ASV47603.1	gene=hlpA;accession=NC_035720;protein=YP_009420320.1	gene=hlp;accession=NC_000926;protein=NP_050767.1	gene=hlpA;accession=NC_009573;protein=YP_001293578.1	gene=hlpA;accession=NC_027589;protein=YP_009159256.1	gene=hlpA;accession=MK798155;protein=QQP22415.1
N0.HOG0000204	OG0000196	n0	9	ccdA	dsbD	orf genes correspond to ccdA
N0.HOG0000205	OG0000197	n0	9	ycf56	rnz	orf263 of Porphyra purpurea corresponds to ycf56
N0.HOG0000206	OG0000198	n0	9	ycf58	cpcS; cpeS	orf genes correspond to ycf58
N0.HOG0000207	OG0000199	n0	9	ccrf1		fast evolving
N0.HOG0000208	OG0000200	n0	9	cpeA
N0.HOG0000209	OG0000201	n0	8	ycf49		orf102 of Cyanophora paradoxa corresponds to ycf49										gene=ycf49;accession=NC_038216;protein=YP_009504703.1	gene=orf102;accession=NC_001675;protein=NP_043201.1		gene=ycf49;accession=MF167424;protein=ASQ39907.1											gene=ycf49;accession=NC_040294;protein=YP_009550405.1
N0.HOG0000210	OG0000202	n0	4	orf383_N_veneta		orf383 in N. veneta																										gene=orf276;accession=KC509522;protein=AGH28540.1, gene=orf188;accession=KC509522;protein=AGH28541.1, gene=orf105;accession=KC509522;protein=AGY78401.1											gene=orf383;accession=NC_056794;protein=YP_010134316.1, gene=orf383;accession=NC_056794;protein=YP_010134259.1		gene=orf291a;accession=NC_056787;protein=YP_010133688.1			gene=orf134;accession=NC_061048;protein=YP_010283339.1, gene=orf127;accession=NC_061048;protein=YP_010283226.1
N0.HOG0000211	OG0000203	n0	2	NA																												gene=orf104;accession=KC509522;protein=AGY78402.1, gene=orf168;accession=KC509522;protein=AGH28601.1						gene=JC108;accession=NC_015403;protein=YP_004376656.1, gene=JC032;accession=NC_015403;protein=YP_004376597.1, gene=JC034;accession=NC_015403;protein=YP_004376599.1, gene=JC106;accession=NC_015403;protein=YP_004376654.1, gene=JC033;accession=NC_015403;protein=YP_004376598.1, gene=JC107;accession=NC_015403;protein=YP_004376655.1
N0.HOG0000212	OG0000204	n0	8	fabH
N0.HOG0000213	OG0000205	n0	8	ycf22
N0.HOG0000214	OG0000206	n0	7	minE						gene=minE;accession=KY860574;protein=ASV47535.1	gene=minE;accession=NC_035720;protein=YP_009420242.1	gene=minE;accession=NC_000926;protein=NP_050686.1	gene=minE;accession=NC_009573;protein=YP_001293499.1	gene=minE;accession=NC_027589;protein=YP_009159177.1	gene=minE;accession=MK798155;protein=QQP22347.1							gene=minE;accession=LC564893;protein=BCG67694.1
N0.HOG0000215	OG0000207	n0	7	ycf92		fast evolving
N0.HOG0000216	OG0000208	n0	7	ycf91		fast evolving
N0.HOG0000217	OG0000209	n0	7	pgmA
N0.HOG0000218	OG0000210	n0	7	ycf63		ycxr
N0.HOG0000219	OG0000211	n0	4	cysT
N0.HOG0000220	OG0000212	n0	6	psbM					gene=psbM;accession=NC_008101;protein=YP_635996.1							gene=psbM;accession=NC_038216;protein=YP_009504606.1	gene=psbM;accession=NC_001675;protein=NP_043250.1	gene=psbM;accession=MF167427;protein=ASQ40394.1	gene=psbM;accession=MF167424;protein=ASQ39948.1
N0.HOG0000221	OG0000213	n0	6	hisH												gene=hisH;accession=NC_038216;protein=YP_009504724.1	gene=hisH;accession=NC_001675;protein=NP_043221.1
N0.HOG0000222	OG0000214	n0	6	upp		ORF198 of Gelidium coulteri corresponds to upp
N0.HOG0000223	OG0000215	n0	3	mat		ORF360 of Calliarthron tuberculosum corresponds to mat
N0.HOG0000224	OG0000216	n0	5	ftsW												gene=ftsW;accession=NC_038216;protein=YP_009504622.1	gene=ftsW;accession=NC_001675;protein=NP_043269.1	gene=ftsW;accession=MF167427;protein=ASQ40307.1	gene=ftsW;accession=MF167424;protein=ASQ39809.1
N0.HOG0000225	OG0000217	n0	4	groeS												gene=groES;accession=NC_038216;protein=YP_009504643.1	gene=groES-A;accession=NC_001675;protein=NP_043142.1, gene=groES-B;accession=NC_001675;protein=NP_043262.1	gene=groES;accession=MF167427;protein=ASQ40422.1	gene=groES;accession=MF167424;protein=ASQ39899.1
N0.HOG0000226	OG0000218	n0	2	NA																																							gene=orf169a;accession=NC_056794;protein=YP_010134179.1					gene=orf122;accession=NC_061048;protein=YP_010283268.1, gene=orf122;accession=NC_061048;protein=YP_010283348.1, gene=orf166;accession=NC_061048;protein=YP_010283275.1, gene=orf188;accession=NC_061048;protein=YP_010283223.1
N0.HOG0000227	OG0000219	n0	5	orf58_P_purpurea
N0.HOG0000228	OG0000220	n0	5	ycf64	grx	orf genes correspond to ycf64
N0.HOG0000229	OG0000221	n0	4	infA			gene=infA;accession=NC_030169;protein=YP_009252740.1	gene=infA;accession=NC_012575;contig=C_0	gene=infA;accession=NC_008101;protein=YP_635967.1
N0.HOG0000230	OG0000222	n0	4	mntB	ZnuB											gene=mntB;accession=NC_038216;protein=YP_009504625.1
N0.HOG0000231	OG0000223	n0	4	hemA												gene=hemA;accession=NC_038216;protein=YP_009504665.1	gene=hemA;accession=NC_001675;protein=NP_043163.1	gene=hemA;accession=MF167427;protein=ASQ40366.1	gene=hemA;accession=MF167424;protein=ASQ39816.1
N0.HOG0000232	OG0000224	n0	4	recO		orf206 of Cyanophora paradoxa corresponds to recO										gene=recO;accession=NC_038216;protein=YP_009504666.1	gene=orf206;accession=NC_001675;protein=NP_043164.1	gene=recO;accession=MF167427;protein=ASQ40365.1	gene=recO;accession=MF167424;protein=ASQ39849.1
N0.HOG0000233	OG0000225	n0	4	ycf48		orf333 of Cyanophora paradoxa corresponds to ycf48										gene=ycf48;accession=NC_038216;protein=YP_009504679.1	gene=orf333;accession=NC_001675;protein=NP_043177.1	gene=ycf48;accession=MF167427;protein=ASQ40383.1	gene=ycf48;accession=MF167424;protein=ASQ39823.1
N0.HOG0000234	OG0000226	n0	4	nadA												gene=nadA;accession=NC_038216;protein=YP_009504687.1	gene=nadA;accession=NC_001675;protein=NP_043185.1	gene=nadA;accession=MF167427;protein=ASQ40429.1	gene=nadA;accession=MF167424;protein=ASQ39827.1
N0.HOG0000235	OG0000227	n0	4	ycf51		orf genes correspond to ycf51										gene=orf9;accession=NC_038216;protein=YP_009504718.1	gene=orf163;accession=NC_001675;protein=NP_043215.1	gene=ycf51;accession=MF167427;protein=ASQ40350.1	gene=ycf51;accession=MF167424;protein=ASQ39865.1
N0.HOG0000236	OG0000228	n0	1	NA														gene=orf62;accession=MF167427;protein=ASQ40312.1, gene=orf535;accession=MF167427;protein=ASQ40315.1, gene=orf100;accession=MF167427;protein=ASQ40327.1, gene=orf497;accession=MF167427;protein=ASQ40330.1
N0.HOG0000238	OG0000230	n0	3	orf102_C_closterium		orf102 of Cylindrotheca closterium																										gene=orf102;accession=KC509522;protein=AGY78406.1				gene=orf419;accession=KF733443;protein=AHI51259.1, gene=orf419;accession=KF733443;protein=AHI51209.1												gene=orf114;accession=NC_061048;protein=YP_010283237.1
N0.HOG0000240	OG0000232	n0	2	NA																																							gene=orf114b;accession=NC_056794;protein=YP_010134180.1, gene=orf130b;accession=NC_056794;protein=YP_010134223.1		gene=orf135;accession=NC_056787;protein=YP_010133749.1, gene=orf135;accession=NC_056787;protein=YP_010133692.1
N0.HOG0000241	OG0000233	n0	2	NA																																										gene=psaM;accession=KJ877675;protein=AIM52825.1, gene=psaM;accession=KJ877675;protein=AIM52802.1
N0.HOG0000242	OG0000234	n0	2	NA
N0.HOG0000244	OG0000236	n0	4	orf148_P_purpurea		orf148 of P. purpurea
N0.HOG0000245	OG0000237	n0	4	ycf82
N0.HOG0000246	OG0000238	n0	4	ycf84		orf429 of Galdieria sulphuraria corresponds to ycf84
N0.HOG0000247	OG0000239	n0	4	lpxA
N0.HOG0000248	OG0000240	n0	4	crtR	desA
N0.HOG0000249	OG0000241	-	2	ndhl		deleted ORF75 of Porphyra purpurea as the gene seemed to belong to a different protein domain superfamily	gene=ndhI;accession=NC_030169;protein=YP_009252808.1
N0.HOG0000250	OG0000242	-	0	hypothetical_protein_8		deleted this orthogroup as the 3 genes in this orthogroup seemed different based on InterProScan
N0.HOG0000251	OG0000243	-	3	rbrA		orf180 corresponds to rbrA										gene=rbrA;accession=NC_038216;protein=YP_009504601.1	gene=orf180;accession=NC_001675;protein=NP_043245.1		gene=rbrA;accession=MF167424;protein=ASQ39859.1
N0.HOG0000252	OG0000244	-	3	bioY		orf188 corresponds to bioY										gene=bioY;accession=NC_038216;protein=YP_009504608.1	gene=orf188;accession=NC_001675;protein=NP_043253.1		gene=bioY;accession=MF167424;protein=ASQ39851.1
N0.HOG0000253	OG0000245	-	3	ftsQ		deleted orf13 of Cyanoptyche gloeocystis based on InterProScan results										gene=ftsQ;accession=NC_038216;protein=YP_009504627.1		gene=orf13;accession=MF167427;protein=ASQ40297.1	gene=ftsQ;accession=MF167424;protein=ASQ39830.1
N0.HOG0000254	OG0000246	-	2	NA																gene=orf208;accession=NC_020371;protein=YP_007476222.1												gene=orf225;accession=KC509522;protein=AGH28623.1, gene=orf225;accession=KC509522;protein=AGH28682.1
N0.HOG0000255	OG0000247	-	3	orf132_C_closterium		orf148 of C. closterium																gene=orf109;accession=LC564893;protein=BCG67766.1										gene=orf132;accession=KC509522;protein=AGY78408.1																gene=orf131;accession=NC_061048;protein=YP_010283278.1
N0.HOG0000256	OG0000248	-	2	NA																												gene=orf144;accession=KC509522;protein=AGY78396.1																gene=orf304;accession=NC_061048;protein=YP_010283274.1, gene=orf310;accession=NC_061048;protein=YP_010283220.1
N0.HOG0000257	OG0000249	-	0	hypothetical_protein_10		deleted this orthogroup as the 3 genes in this orthogroup seemed different based on InterProScan
N0.HOG0000258	OG0000250	-	2	NA																												gene=orf214;accession=KC509522;protein=AGH28617.1, gene=orf439;accession=KC509522;protein=AGH28616.1																gene=orf434;accession=NC_061048;protein=YP_010283277.1
N0.HOG0000259	OG0000251	-	2	NA																												gene=orf137;accession=KC509522;protein=AGY78404.1																gene=orf150;accession=NC_061048;protein=YP_010283270.1, gene=orf150;accession=NC_061048;protein=YP_010283346.1
N0.HOG0000261	OG0000253	-	2	NA																																gene=orf116;accession=KF733443;protein=AHI51208.1, gene=orf116;accession=KF733443;protein=AHI51260.1
N0.HOG0000262	OG0000254	-	2	NA																																							gene=orf154;accession=NC_056794;protein=YP_010134258.1, gene=orf154;accession=NC_056794;protein=YP_010134317.1					gene=orf146;accession=NC_061048;protein=YP_010283340.1
N0.HOG0000263	OG0000255	-	3	menB
N0.HOG0000264	OG0000256	-	3	menF
N0.HOG0000265	OG0000257	-	3	menD
N0.HOG0000266	OG0000258	-	3	menA
N0.HOG0000267	OG0000259	-	3	menC
N0.HOG0000268	OG0000260	-	3	ycf83
N0.HOG0000269	OG0000261	-	3	trmE	thdF
N0.HOG0000270	OG0000262	-	3	lpxC
N0.HOG0000271	OG0000263	-	3	cobA
N0.HOG0000272	OG0000264	-	3	lipB
N0.HOG0000273	OG0000265	-	3	glmS
N0.HOG0000274	OG0000266	-	2	NA			gene=ndhK;accession=NC_030169;protein=YP_009252777.1
N0.HOG0000275	OG0000267	-	2	NA			gene=ndhC;accession=NC_030169;protein=YP_009252778.1
N0.HOG0000276	OG0000268	-	2	NA			gene=ndhB;accession=NC_030169;protein=YP_009252787.1
N0.HOG0000277	OG0000269	-	2	NA			gene=ndhD;accession=NC_030169;protein=YP_009252805.1
N0.HOG0000278	OG0000270	-	2	NA			gene=ndhA;accession=NC_030169;protein=YP_009252806.1
N0.HOG0000279	OG0000271	-	2	NA			gene=ndhH;accession=NC_030169;protein=YP_009252807.1
N0.HOG0000280	OG0000272	-	2	NA			gene=ndhF;accession=NC_030169;protein=YP_009252809.1
N0.HOG0000281	OG0000273	-	2	NA			gene=ndhG;accession=NC_030169;protein=YP_009252810.1
N0.HOG0000282	OG0000274	-	2	NA			gene=ndhE;accession=NC_030169;protein=YP_009252813.1
N0.HOG0000283	OG0000275	-	1	NA				gene=orf175;accession=NC_012575;contig=C_0, gene=orf175;accession=NC_012575;contig=C_0
N0.HOG0000284	OG0000276	-	1	NA					gene=orf221;accession=NC_008101;protein=YP_636017.1, gene=orf221;accession=NC_008101;protein=YP_635979.1
N0.HOG0000285	OG0000277	-	1	NA					gene=orf167;accession=NC_008101;protein=YP_635980.1, gene=orf167;accession=NC_008101;protein=YP_636016.1
N0.HOG0000286	OG0000278	-	2	NA					gene=ycf1;accession=NC_008101;protein=YP_636015.1
N0.HOG0000287	OG0000279	-	2	NA									gene=dnaX;accession=NC_009573;protein=YP_001293483.1	gene=dnaX;accession=NC_027589;protein=YP_009159163.1
N0.HOG0000288	OG0000280	-	2	NA												gene=orf10;accession=NC_038216;protein=YP_009504598.1	gene=orf27;accession=NC_001675;protein=NP_043243.1
N0.HOG0000289	OG0000281	-	2	NA												gene=crtE;accession=NC_038216;protein=YP_009504633.1	gene=preA;accession=NC_001675;protein=NP_043281.1
N0.HOG0000290	OG0000282	-	2	NA												gene=orf4;accession=NC_038216;protein=YP_009504672.1	gene=orf182;accession=NC_001675;protein=NP_043170.1
N0.HOG0000291	OG0000283	-	2	NA												gene=sepF;accession=NC_038216;protein=YP_009504712.1	gene=orf108;accession=NC_001675;protein=NP_043210.1
N0.HOG0000292	OG0000284	-	1	NA														gene=orf17;accession=MF167427;protein=ASQ40299.1, gene=orf9;accession=MF167427;protein=ASQ40294.1
N0.HOG0000293	OG0000285	-	1	NA															gene=orf662;accession=MF167424;protein=ASQ39833.1, gene=orf662;accession=MF167424;protein=ASQ39834.1
N0.HOG0000294	OG0000286	-	2	NA															gene=rps15;accession=MF167424;protein=ASQ39902.1
N0.HOG0000295	OG0000287	-	2	NA																	gene=ycf47;accession=NC_049168;protein=YP_009873549.1		gene=secG;accession=MT471323;protein=QRN72666.1
N0.HOG0000296	OG0000288	-	1	NA																						gene=acpP2;accession=KC509519;protein=AGY78389.1, gene=acpP2;accession=KC509519;protein=AGY78390.1
N0.HOG0000297	OG0000289	-	2	NA																												gene=orf103_1;accession=KC509522;protein=AGY78398.1																gene=orf237;accession=NC_061048;protein=YP_010283247.1
N0.HOG0000298	OG0000290	-	2	NA																												gene=orf196;accession=KC509522;protein=AGH28542.1																gene=orf318;accession=NC_061048;protein=YP_010283222.1
N0.HOG0000299	OG0000291	-	2	NA																												gene=orf186;accession=KC509522;protein=AGH28578.1													gene=orf214b;accession=NC_056787;protein=YP_010133682.1
N0.HOG0000300	OG0000292	-	2	NA																												gene=orf118;accession=KC509522;protein=AGY78403.1													gene=orf142a;accession=NC_056787;protein=YP_010133635.1
N0.HOG0000301	OG0000293	-	1	NA																												gene=orf195;accession=KC509522;protein=AGH28622.1, gene=orf195;accession=KC509522;protein=AGH28683.1
N0.HOG0000302	OG0000294	-	1	NA																												gene=orf179;accession=KC509522;protein=AGH28681.1, gene=orf179;accession=KC509522;protein=AGH28624.1
N0.HOG0000303	OG0000295	-	2	NA																													gene=serC;accession=NC_043929;protein=YP_009677120.1															gene=orf106;accession=NC_061048;protein=YP_010283224.1
N0.HOG0000304	OG0000296	-	2	NA																														gene=orf531;accession=NC_036804;protein=YP_009455797.1						gene=ORF501;accession=NC_016735;protein=YP_005090079.1
N0.HOG0000305	OG0000297	-	2	NA																																		gene=serC2;accession=NC_015403;protein=YP_004376637.1										gene=orf107;accession=NC_061048;protein=YP_010283225.1
N0.HOG0000306	OG0000298	-	1	NA																																						gene=ycf89;accession=NC_024084;protein=YP_009029416.1, gene=ycf89;accession=NC_024084;protein=YP_009029361.1
N0.HOG0000307	OG0000299	-	1	NA																																							gene=orf140;accession=NC_056794;protein=YP_010134257.1, gene=orf140;accession=NC_056794;protein=YP_010134318.1
N0.HOG0000308	OG0000300	-	2	NA																																									gene=orf332a;accession=NC_056787;protein=YP_010133655.1			gene=orf344;accession=NC_061048;protein=YP_010283281.1
N0.HOG0000309	OG0000301	-	1	NA																																									gene=orf279a;accession=NC_056787;protein=YP_010133689.1, gene=orf222a;accession=NC_056787;protein=YP_010133690.1
N0.HOG0000310	OG0000302	-	1	NA																																									gene=orf136;accession=NC_056787;protein=YP_010133691.1, gene=orf136;accession=NC_056787;protein=YP_010133750.1
N0.HOG0000311	OG0000303	-	2	NA																																									gene=orf257a;accession=NC_056787;protein=YP_010133717.1			gene=orf249;accession=NC_061048;protein=YP_010283177.1
N0.HOG0000312	OG0000304	-	1	NA																																										gene=orf366;accession=KJ877675;protein=AIM52735.1, gene=orf366;accession=KJ877675;protein=AIM52815.1
N0.HOG0000313	OG0000305	-	1	NA																																										gene=orf101;accession=KJ877675;protein=AIM52736.1, gene=orf101;accession=KJ877675;protein=AIM52816.1
N0.HOG0000314	OG0000306	-	1	NA																																										gene=orf215;accession=KJ877675;protein=AIM52826.1, gene=orf215;accession=KJ877675;protein=AIM52821.1
N0.HOG0000315	OG0000307	-	2	NA																																										gene=atpE;accession=KJ877675;protein=AIM52757.1
N0.HOG0000316	OG0000308	-	2	NA																																										gene=clpN;accession=KJ877675;protein=AIM52762.1
N0.HOG0000317	OG0000309	-	1	NA																																												gene=orf188;accession=NC_061048;protein=YP_010283264.1, gene=orf188;accession=NC_061048;protein=YP_010283352.1
N0.HOG0000318	OG0000310	-	1	NA																																												gene=orf111;accession=NC_061048;protein=YP_010283351.1, gene=orf111;accession=NC_061048;protein=YP_010283265.1
N0.HOG0000319	OG0000311	-	1	NA																																												gene=orf150;accession=NC_061048;protein=YP_010283350.1, gene=orf150;accession=NC_061048;protein=YP_010283266.1
N0.HOG0000320	OG0000312	-	1	NA
N0.HOG0000321	OG0000313	-	2	NA
N0.HOG0000322	OG0000314	-	2	NA
N0.HOG0000323	OG0000315	-	2	NA
N0.HOG0000324	OG0000316	-	2	NA
N0.HOG0000325	OG0000317	-	2	NA
N0.HOG0000326	OG0000318	-	2	NA
N0.HOG0000327	OG0000319	-	2	NA
N0.HOG0000328	OG0000320	-	2	NA
N0.HOG0000329	OG0000321	-	2	NA
N0.HOG0000330	OG0000322	-	2	NA
N0.HOG0000331	OG0000323	-	2	NA
N0.HOG0000332	OG0000324	-	2	NA
N0.HOG0000333	OG0000325	-	2	NA
N0.HOG0000334	OG0000326	-	2	NA
N0.HOG0000335	OG0000327	-	2	NA
N0.HOG0000336	OG0000328	-	2	NA
N0.HOG0000337	OG0000329	-	2	NA
[truncated: 26 more columns]
